# Supplementary material for: RNA-Seq analysis and targeted mutagenesis for improved free fatty acid production in an engineered cyanobacterium
Source: Biotechnol Biofuels. 2013 Aug 6;6:113. doi: 10.1186/1754-6834-6-113 (PMC3750487; doi:10.1186/1754-6834-6-113)
Supplement: Additional file 1: Table S1 — Listing the genes up-regulated during FFA production. Table S2, listing the genes down-regulated during FFA production. [file 1754-6834-6-113-S1.xlsx]

## Sheet: Table_A1
Table A1: S. elongatus PCC 7942 genes up-regulated during FFA production by more than 2-fold. The associated fold change values and p-values are listed for each comparison of high v. low FFA conditions. Genes are grouped according to function.
Locus_tag (gene name)	Product	# of Comparisons	Comparisons	A: 100h - SE02:SE01		B: 100h - SE02:7942		C: 240h - SE01:7942		D: 240h - SE02:7942		E: SE01 - 240h:100h		F: SE02 - 240h:100h		Average
				FC	p-value	FC	p-value	FC	p-value	FC	p-value	FC	p-value	FC	p-value	FC
Stress Response
Synpcc7942_1997	high light-inducible protein	3	A, B, E	6.15375	4.5548e-21	9.11194	7.34189e-25					2.24757	1.32548e-06			5.83775
Synpcc7942_2401 (hsp20, hspA)	heat shock protein Hsp20, homologous to HspA	2	A, E	4.15103	6.5907e-10							6.31144	1.67643e-18			5.23123
Synpcc7942_2164	cell death suppressor protein Lls1-like protein	2	A, B	2.74657	2.0912e-11	2.73493	3.10668e-08									2.74075
Synpcc7942_1214	glutathione peroxidase	2	A, B	2.04419	1.28391e-06	3.21673	7.71104e-11									2.63046
Synpcc7942_0801	superoxide dismutase	2	B, C			2.70433	1.23277e-10	2.4231	7.15854e-12							2.56371
Synpcc7942_0437	glutathione peroxidase	2	B, D			2.82508	7.4825e-09			2.25254	0.000242792					2.53881
Synpcc7942_2012	stage II sporulation protein D-like protein	2	D, F							2.29621	0.00354674			2.22214	0.0162644	2.25917
Synpcc7942_1813 (hsp90)	heat shock protein 90	2	A, E	2.3615	4.93041e-08							2.00052	1.22208e-05			2.18101
Synpcc7942_0243 (hliC)	high light inducible polypeptide HliC	1	B			3.29903	5.25171e-06									3.29903
Synpcc7942_1259 (arsA)	arsenite-activated ATPase ArsA	1	A	2.12988	3.00839e-08											2.12988
Synpcc7942_1991	large conductance mechanosensitive channel protein	1	F											2.03178	0.000119375	2.03178
Photosynthesis
Synpcc7942_2127 (nblA)	phycobilisome degradation protein	3	A, B, C	3.08845	3.05881e-15	7.46025	7.25477e-28	2.55188	3.26595e-13							4.36686
Synpcc7942_0893	photosystem II D1 protein (photosystem q(b) protein)	2	A, B	4.38642	6.04796e-12	3.76851	4.15814e-15									4.07746
Synpcc7942_0970	phytoene dehydrogenase	2	A, B	2.59094	8.71874e-10	3.10102	6.86739e-10									2.84598
Synpcc7942_1637	photosystem II D2 protein (photosystem q(a) protein)	2	A, B	2.71196	4.26015e-06	2.13635	6.51323e-06									2.42415
Synpcc7942_0655	photosystem II D2 protein (photosystem q(a) protein)	2	A, B	2.65598	6.90347e-06	2.12831	7.35443e-06									2.39215
Synpcc7942_0224 (psbN)	photosystem II reaction center protein N	2	B, D			2.02004	0.000106365			2.44304	2.55532e-06					2.23154
Synpcc7942_1072	cob(I)yrinic acid a,c-diamide adenosyltransferase	1	D							3.49025	7.34104e-05					3.49025
Synpcc7942_1391	Mg chelatase-like protein	1	F											3.12664	0.000118132	3.12664
Synpcc7942_0508	geranylgeranyl reductase	1	D							2.16896	0.00252083					2.16896
Synpcc7942_1249	photosystem I reaction center subunit IX	1	D							2.06389	6.04156e-07					2.06389
Electron Transport
Synpcc7942_1439 (ndhD2)	NAD(P)H-quinone oxidoreductase subunit 4	2	A, B	2.94719	1.94741e-18	3.66855	1.08631e-16									3.30787
Synpcc7942_0698	ferredoxin	2	A, B	3.37626	1.91014e-17	2.43502	2.09868e-07									2.90564
Synpcc7942_1572	dehydrogenase subunit-like protein	1	F											3.13851	1.14986e-06	3.13851
Synpcc7942_2384	pyruvate:ferredoxin/flavodoxin oxidoreductase	1	F											2.87651	1.15987e-05	2.87651
Synpcc7942_1630	cytochrome c6	1	D							2.65256	2.09299e-05					2.65256
Synpcc7942_2425	chaperon-like protein for quinone binding in photosystem II	1	A	2.58191	1.15873e-08											2.58191
Synpcc7942_2601	cytochrome aa3 controlling protein	1	F											2.46449	0.000341462	2.46449
Synpcc7942_0202	Cbb3-type cytochrome oxidase subunit 1-like protein	1	F											2.14275	0.00386285	2.14275
Synpcc7942_1478 (cytM)	cytochrome CytM	1	A	2.13703	8.31565e-05											2.13703
Synpcc7942_1767	cytochrome oxidase d subunit I	1	D							2.02401	0.00109713					2.02401
Carbon Metabolism
Synpcc7942_1215	acyl-CoA dehydrogenase	2	A, B	2.03188	1.81648e-06	2.53039	4.53251e-07									2.28113
Synpcc7942_1574	glucosidase	1	F											3.48329	0.000102503	3.48329
Synpcc7942_1573	3-oxoacyl-ACP reductase	1	F											3.01779	0.00013718	3.01779
Synpcc7942_0039	6-phosphogluconate dehydrogenase	1	F											2.52035	0.00699289	2.52035
Synpcc7942_2388	oxalate decarboxylase	1	F											2.5122	0.000539788	2.5122
Synpcc7942_1575	glycogen debranching protein	1	F											2.40507	0.000915938	2.40507
Synpcc7942_2335	fructose-1,6-bisphosphatase	1	F											2.27811	0.00579879	2.27811
Synpcc7942_2564	biotin carboxyl carrier protein	1	D							2.18835	0.000240417					2.18835
Synpcc7942_0040	dihydroneopterin aldolase	1	F											2.18451	0.00687943	2.18451
Synpcc7942_1424	carbon dioxide concentrating mechanism protein	1	D							2.17142	0.00333764					2.17142
Synpcc7942_1423	carbonate dehydratase	1	D							2.17028	0.000301598					2.17028
Synpcc7942_0969	carboxymethylenebutenolidase	1	B			2.11861	2.47008e-06									2.11861
Synpcc7942_2238	glucose transport protein	1	F											2.07341	0.00218058	2.07341
Synpcc7942_2079	acetate kinase	1	F											2.06327	0.0260092	2.06327
Synpcc7942_2334	glucose-6-phosphate 1-dehydrogenase	1	F											2.0621	0.00735541	2.0621
Synpcc7942_1421	carboxysome assembly protein	1	B			2.04971	0.00831101									2.04971
Nitrogen Metabolism
Synpcc7942_1240 (nirA)	ferredoxin-nitrite reductase	3	C, D, E					2.36464	5.39722e-08	2.18993	0.00846437	3.31415	4.21364e-06			2.6229
Synpcc7942_1239	ABC-type nitrate/nitrite transport system substrate-binding protein	2	C, D					2.91763	2.66806e-10	2.92066	1.98518e-05					2.91915
Synpcc7942_2410	adenosine deaminase	2	A, B	2.04002	1.90374e-06	3.00315	1.29209e-09									2.52158
Synpcc7942_1238	nitrate transport permease	2	C, D					2.3695	6.37741e-08	2.22733	6.26686e-06					2.29841
Synpcc7942_1237	nitrate transport ATP-binding subunits C and D	2	C, D					2.03458	4.12683e-06	2.40122	0.000151647					2.2179
Synpcc7942_0369	flavin-containing monoamine oxidase	1	F											2.88348	0.000412014	2.88348
Synpcc7942_1235	assimilatory nitrate reductase (ferredoxin)	1	D							2.37594	0.000192142					2.37594
Hydrogen Metabolism
Synpcc7942_2557 (hoxU)	bidirectional hydrogenase complex protein HoxU	1	F											2.96601	0.000104242	2.96601
Synpcc7942_2556	NAD-reducing hydrogenase HoxS delta subunit	1	F											2.72569	0.0019596	2.72569
Synpcc7942_2555	NAD-reducing hydrogenase HoxS subunit beta	1	F											2.65635	0.000190688	2.65635
Synpcc7942_2386 (hypD)	hydrogenase expression/formation protein HypD	1	F											2.64725	0.000407353	2.64725
Synpcc7942_2551 (hypF)	[NiFe] hydrogenase maturation protein HypF	1	F											2.37419	0.000843226	2.37419
Protein Biosynthesis and Processing
Synpcc7942_2314 (groES)	co-chaperonin GroES	2	A, B	3.49108	4.00075e-09	3.15199	1.90966e-11									3.32154
Synpcc7942_2313 (groEL)	molecular chaperone GroEL	2	A, B	2.53895	1.34418e-05	2.34309	8.13157e-08									2.44102
Synpcc7942_0634 (rplK)	50S ribosomal protein L11	2	A, B	2.25247	3.9875e-07	2.48996	1.20085e-08									2.37122
Synpcc7942_0370	O-acetylhomoserine/O-acetylserine sulfhydrylase	2	B, D			2.0393	4.75861e-05			2.31424	2.5958e-05					2.17677
Synpcc7942_1567	ribosomal protein L36	1	F											3.51498	1.13228e-06	3.51498
Synpcc7942_1220 (rpmA)	50S ribosomal protein L27	1	B			2.31486	4.62046e-08									2.31486
Synpcc7942_0463	protein tyrosine phosphatase	1	B			2.2416	2.36578e-05									2.2416
Synpcc7942_1609	protein splicing (intein) site	1	D							2.07104	0.0536794					2.07104
Nucleotide Biosynthesis and Processing
Synpcc7942_2120	ribonuclease III	3	A, B, D	3.27311	6.44682e-20	3.36065	3.87532e-13			2.33328	1.79751e-08					2.98901
Synpcc7942_1562	ADP-ribosylglycohydrolase-like protein	2	A, B	2.17353	3.74462e-07	2.78199	2.56503e-09									2.47776
Synpcc7942_2119	RNA methyltransferase TrmH group 3	2	A, B	2.00793	0.000249934	2.11055	1.41563e-05									2.05924
Synpcc7942_1779 (recN)	DNA repair protein RecN	1	B			2.9259	4.06724e-10									2.9259
Synpcc7942_1073 (rph)	ribonuclease PH	1	D							2.78289	9.78441e-05					2.78289
Synpcc7942_2385	dihydroorotate dehydrogenase 2	1	F											2.56043	0.000977019	2.56043
Synpcc7942_2323 (grxC)	glutaredoxin GrxC	1	B			2.37639	1.58254e-07									2.37639
Synpcc7942_1251 (gcp)	DNA-binding/iron metalloprotein/AP endonuclease	1	B			2.3672	1.57416e-07									2.3672
Synpcc7942_1612	pyridine nucleotide transhydrogenase subunit alpha	1	D							2.12288	0.00583071					2.12288
Synpcc7942_1610	pyridine nucleotide transhydrogenase subunit beta	1	F											2.11733	0.0131877	2.11733
Transporters
Synpcc7942_0197	folate/biopterin transporter	3	A, B, C	2.26272	2.99955e-09	3.33878	2.88521e-12	2.11145	9.26431e-09							2.57098
Synpcc7942_2175	transport system substrate-binding protein	2	B, C			2.22552	0.00147062	3.75666	3.33771e-14							2.99109
Synpcc7942_1224	ABC-transporter membrane fusion protein	2	A, B	2.22738	4.69774e-06	3.25563	5.95665e-14									2.7415
Synpcc7942_2450	general secretion pathway protein D	2	D, F							2.4578	0.0004505			2.2375	0.00592756	2.34765
Synpcc7942_1464	porin	2	D, F							2.28495	0.0511784			2.37741	0.0786009	2.33118
Synpcc7942_1474	monovalent cation/H+ antiporter subunit C	1	F											2.77187	0.000100997	2.77187
Synpcc7942_1462	imelysin	1	C					2.73163	9.95796e-10							2.73163
Synpcc7942_0445	ABC-type dipeptide/oligopeptide/nickel transport systems permease components-like protein	1	B			2.33479	5.58414e-09									2.33479
Synpcc7942_1668	potassium-transporting ATPase subunit A	1	F											2.30799	0.00655049	2.30799
Synpcc7942_1354	export protein	1	F											2.26961	0.00346274	2.26961
Synpcc7942_1223 (devC)	DevC protein	1	B			2.16021	1.3592e-07									2.16021
Synpcc7942_1607	porin; major outer membrane protein	1	C					2.15617	3.36339e-06							2.15617
Synpcc7942_1669	potassium-transporting ATPase subunit B	1	F											2.10035	0.00788472	2.10035
Synpcc7942_2052	oligopeptides ABC transporter permease	1	D							2.00465	0.00209149					2.00465
Regulation
Synpcc7942_0938 (arsR)	ArsR family transcriptional regulator	3	A, B, D	2.21855	1.23371e-07	2.02807	0.000514246			3.11247	9.91492e-05					2.45303
Synpcc7942_0672 (sigD)	RNA polymerase sigma factor SigD	2	A, B	4.50227	4.46634e-28	5.99759	1.02356e-24									5.24993
Synpcc7942_2416	two component transcriptional regulator	2	A, B	2.99065	3.25573e-09	2.58317	1.16056e-05									2.78691
Synpcc7942_1849 (sigC)	RNA polymerase sigma factor SigC	1	F											3.98172	0.000121957	3.98172
Synpcc7942_0556	two component transcriptional regulator	1	F											2.34	0.00858865	2.34
Synpcc7942_1557 (sigA)	principal RNA polymerase sigma factor SigA	1	F											2.15563	0.0414164	2.15563
Synpcc7942_1453	two component transcriptional regulator	1	D							2.02784	0.00426595					2.02784
c-di-GMP Associated Proteins
Synpcc7942_0236	cyclic nucleotide-binding protein	1	F											2.41846	4.67603e-06	2.41846
Cell Wall Biosynthesis
Synpcc7942_1740 (murB)	UDP-N-acetylenolpyruvoylglucosamine reductase	2	D, F							2.45288	0.0103127			2.04533	0.103273	2.2491
Synpcc7942_0528	lipopolysaccharide biosynthesis proteins LPS	1	E									3.15286	1.07488e-16			3.15286
Synpcc7942_0715	UDP-N-acetylglucosamine 1-carboxyvinyltransferase	1	D							2.24608	0.00936554					2.24608
Synpcc7942_1193	phospholipid/glycerol acyltransferase	1	E									2.08429	1.01339e-06			2.08429
Synpcc7942_0680	C-5 sterol desaturase	1	F											2.03069	0.00721212	2.03069
Synpcc7942_0829	lipoproteins-like	1	A	2.01304	2.07058e-05											2.01304
Synpcc7942_1825	CDP-diacylglycerol--glycerol-3-phosphate 3-phosphatidyltransferase	1	D							2.00676	0.00907509					2.00676
Other
Synpcc7942_1606	Beta-Ig-H3/fasciclin	4	A, D, E, F	2.11377	0.000231504					2.1283	0.00364737	3.45802	2.22741e-16	4.0964	1.17233e-06	2.94912
Synpcc7942_0231	acetyltransferase	2	D, F							3.4904	1.48878e-05			3.67556	0.000188722	3.58298
Synpcc7942_2574	ATPase	2	A, B	3.20111	6.53988e-12	3.65973	6.43226e-11									3.43042
Synpcc7942_0217	phosphatase-like protein	2	A, B	2.77744	3.35348e-14	4.07053	5.19992e-19									3.42399
Synpcc7942_2249	S-adenosylmethionine decarboxylase proenzyme	2	B, D			2.33527	1.40552e-08			2.71527	8.02734e-09					2.52527
Synpcc7942_1631	TPR repeat-containing protein	1	D							2.41833	2.02192e-05					2.41833
Synpcc7942_0748	Phage major tail tube protein	1	D							2.38832	0.000321574					2.38832
Synpcc7942_1282 (moaA)	molybdenum cofactor biosynthesis protein A	1	E									2.31503	4.82331e-07			2.31503
Synpcc7942_2590	pilin-like protein	1	F											2.2833	5.50923e-05	2.2833
Synpcc7942_1414	ATPase	1	E									2.19599	2.3536e-05			2.19599
Synpcc7942_1216 (kaiC)	circadian clock protein KaiC	1	F											2.17248	0.00836922	2.17248
Synpcc7942_0860 (cheW)	chemotaxis protein CheW	1	F											2.16567	0.00415767	2.16567
Synpcc7942_1525 (typA)	GTP-binding protein TypA	1	B			2.13763	3.62231e-06									2.13763
Synpcc7942_1089	ATPase	1	E									2.1286	3.60877e-05			2.1286
Synpcc7942_2333	opcA protein	1	F											2.08561	0.0134432	2.08561
Synpcc7942_2458	ComEC/Rec2-like protein	1	F											2.07364	0.00204441	2.07364
Synpcc7942_0198	type 2 NADH dehydrogenase	1	F											2.03978	0.0159175	2.03978
Synpcc7942_2452	Tfp pilus assembly protein PilN-like protein	1	F											2.02529	0.0446749	2.02529
Synpcc7942_1596	short chain dehydrogenase	1	B			2.01383	8.1716e-05									2.01383
Synpcc7942_2043	S-adenosylmethionine decarboxylase proenzyme	1	A	2.0085	3.26944e-06											2.0085
Synpcc7942_2493	ATPase	1	F											2.00382	0.0401597	2.00382
Synpcc7942_2453 (pilM)	type IV pilus assembly protein PilM	1	F											2.00308	0.0190346	2.00308
Hypothetical Proteins
Synpcc7942_0229	hypothetical protein	4	B, D, E, F			2.21857	2.82732e-07			4.86654	1.11019e-10	2.27277	1.57635e-07	4.00367	1.14578e-06	3.34039
Synpcc7942_0444	hypothetical protein	4	A, B, D, E	3.18926	3.60012e-15	3.82507	6.55479e-20			2.01483	0.00161013	4.04659	3.57677e-23			3.26894
Synpcc7942_1561	hypothetical protein	4	A, B, C, D	2.43393	1.58657e-13	3.68961	2.25095e-12	2.14348	1.239e-05	2.40265	2.41003e-06					2.66742
Synpcc7942_1023	hypothetical protein	4	A, B, C, D	2.0199	1.53006e-05	2.39425	5.1812e-07	2.10922	8.24345e-05	2.06348	3.57441e-06					2.14671
Synpcc7942_0374	hypothetical protein	3	D, E, F							2.19611	0.00634118	2.54418	1.02931e-10	4.22262	4.75659e-06	2.98764
Synpcc7942_0253	hypothetical protein	3	A, B, E	2.80278	9.66027e-12	2.25271	5.98655e-08					2.39293	7.58713e-08			2.48281
Synpcc7942_0761	hypothetical protein	3	A, B, E	2.2943	3.06812e-11	2.98218	9.46416e-09					2.01048	1.42171e-09			2.42899
Synpcc7942_0709	hypothetical protein	3	A, B, D	2.15567	7.80978e-06	3.0911	1.58637e-08			2.01662	0.0208423					2.42113
Synpcc7942_0055	hypothetical protein	3	A, B, D	2.08583	7.62661e-06	2.57969	4.27561e-06			2.50838	5.45666e-05					2.3913
Synpcc7942_0443	hypothetical protein	3	A, B, E	2.12634	2.52546e-07	2.23788	1.34455e-08					2.47088	9.18108e-09			2.27837
Synpcc7942_2241	hypothetical protein	3	B, C, E			2.30369	2.10233e-08	2.06077	1.04223e-07			2.31081	6.47519e-08			2.22509
Synpcc7942_2017	hypothetical protein	3	A, B, D	2.08734	1.42547e-06	2.25334	3.0394e-07			2.21516	4.13235e-06					2.18528
Synpcc7942_0850	hypothetical protein	3	A, B, D	2.17069	3.76921e-09	2.3586	4.10831e-06			2.01722	0.000279815					2.18217
Synpcc7942_1797	hypothetical protein	3	A, B, E	2.08731	1.83624e-09	2.2611	3.50454e-06					2.00752	2.9464e-09			2.11864
Synpcc7942_0364	hypothetical protein	2	A, B	4.02652	4.46227e-24	6.44749	6.01074e-30									5.23701
Synpcc7942_1120	hypothetical protein	2	A, B	3.51783	9.12818e-07	5.17513	1.34131e-11									4.34648
Synpcc7942_2572	hypothetical protein	2	A, E	3.67586	3.47991e-14							4.0554	1.07703e-19			3.86563
Synpcc7942_1270	hypothetical protein	2	A, B	4.539	4.80935e-21	2.6988	5.96856e-08									3.6189
Synpcc7942_2414	hypothetical protein	2	A, B	3.31116	3.57341e-14	2.52168	6.78402e-07									2.91642
Synpcc7942_0091	hypothetical protein	2	A, B	2.63892	1.43309e-09	3.09953	9.39829e-09									2.86922
Synpcc7942_0747	hypothetical protein	2	C, D					2.14123	7.41207e-06	3.05059	1.20801e-05					2.59591
Synpcc7942_2583	hypothetical protein	2	A, B	2.17195	0.000254604	2.77671	5.03394e-12									2.47433
Synpcc7942_0544	hypothetical protein	2	B, D			2.13553	4.10994e-05			2.7726	2.89457e-07					2.45406
Synpcc7942_2088	hypothetical protein	2	A, B	2.11405	1.87898e-06	2.72199	1.04661e-06									2.41802
Synpcc7942_1822	hypothetical protein	2	A, E	2.22454	3.85026e-05							2.56691	8.12169e-10			2.39573
Synpcc7942_0398	hypothetical protein	2	A, B	2.19201	5.01988e-06	2.50737	3.46565e-06									2.34969
Synpcc7942_1674	hypothetical protein	2	B, C			2.06487	0.0439729	2.47421	0.16077							2.26954
Synpcc7942_0199	hypothetical protein	2	D, F							2.15457	0.00340992			2.18196	0.00745066	2.16826
Synpcc7942_2608	hypothetical protein	2	A, B	2.23193	5.29425e-07	2.09612	4.113e-06									2.16403
Synpcc7942_0115	hypothetical protein	2	A, B	2.04096	0.0001489	2.26813	0.000150059									2.15454
Synpcc7942_0013	hypothetical protein	1	A	8.81546	1.12115e-21											8.81546
Synpcc7942_2126	hypothetical protein	1	E									4.37141	7.11061e-16			4.37141
Synpcc7942_0551	hypothetical protein	1	F											3.62987	8.27449e-05	3.62987
Synpcc7942_1154	hypothetical protein	1	E									3.34044	1.03481e-18			3.34044
Synpcc7942_2422	hypothetical protein	1	D							3.14073	3.55813e-06					3.14073
Synpcc7942_0163	hypothetical protein	1	E									3.12119	2.18829e-10			3.12119
Synpcc7942_0797	hypothetical protein	1	F											3.03258	0.000322056	3.03258
Synpcc7942_2387	hypothetical protein	1	F											2.98852	0.000194018	2.98852
Synpcc7942_0630	hypothetical protein	1	D							2.91086	2.39035e-08					2.91086
Synpcc7942_0373	hypothetical protein	1	F											2.85307	0.000103003	2.85307
Synpcc7942_1818	hypothetical protein	1	F											2.77937	0.00255456	2.77937
Synpcc7942_1670	hypothetical protein	1	F											2.77773	0.123727	2.77773
Synpcc7942_2355	hypothetical protein	1	E									2.61791	7.51983e-11			2.61791
Synpcc7942_0769	hypothetical protein	1	F											2.61645	0.000154167	2.61645
Synpcc7942_1328	hypothetical protein	1	F											2.61532	0.00157887	2.61532
Synpcc7942_1778	hypothetical protein	1	B			2.56494	4.41055e-10									2.56494
Synpcc7942_0770	hypothetical protein	1	F											2.53663	0.00065525	2.53663
Synpcc7942_2185	hypothetical protein	1	F											2.53628	4.25516e-05	2.53628
Synpcc7942_2326	hypothetical protein	1	F											2.50885	0.000106151	2.50885
Synpcc7942_2591	hypothetical protein	1	F											2.50371	5.48105e-05	2.50371
Synpcc7942_0230	hypothetical protein	1	F											2.47546	0.000119201	2.47546
Synpcc7942_0425	hypothetical protein	1	E									2.41579	6.02907e-08			2.41579
Synpcc7942_0033	hypothetical protein	1	F											2.38664	0.000609606	2.38664
Synpcc7942_B2632	hypothetical protein	1	F											2.34746	9.93756e-05	2.34746
Synpcc7942_0382	hypothetical protein	1	D							2.33229	4.41029e-06					2.33229
Synpcc7942_1164	hypothetical protein	1	F											2.32768	0.00516506	2.32768
Synpcc7942_2424	hypothetical protein	1	D							2.32441	0.0040648					2.32441
Synpcc7942_0762	hypothetical protein	1	B			2.29693	3.77003e-07									2.29693
Synpcc7942_0843	hypothetical protein	1	B			2.29023	3.38075e-06									2.29023
Synpcc7942_0162	hypothetical protein	1	E									2.27356	9.23661e-12			2.27356
Synpcc7942_0157	hypothetical protein	1	F											2.25916	0.0378718	2.25916
Synpcc7942_0168	hypothetical protein	1	D							2.24279	1.2668e-05					2.24279
Synpcc7942_0052	hypothetical protein	1	B			2.21362	7.26729e-08									2.21362
Synpcc7942_2307	hypothetical protein	1	D							2.21129	0.00177463					2.21129
Synpcc7942_0200	hypothetical protein	1	F											2.19453	0.0082609	2.19453
Synpcc7942_0768	hypothetical protein	1	F											2.18916	0.00180709	2.18916
Synpcc7942_0994	hypothetical protein	1	D							2.18656	0.000136748					2.18656
Synpcc7942_1101	hypothetical protein	1	E									2.16566	1.50764e-05			2.16566
Synpcc7942_2498	hypothetical protein	1	F											2.16182	0.0165269	2.16182
Synpcc7942_0035	hypothetical protein	1	F											2.15824	0.00119248	2.15824
Synpcc7942_0381	hypothetical protein	1	D							2.1406	0.000375134					2.1406
Synpcc7942_1788	hypothetical protein	1	F											2.14	0.0256903	2.14
Synpcc7942_1785	hypothetical protein	1	F											2.12834	0.000727802	2.12834
Synpcc7942_1084	hypothetical protein	1	D							2.12431	0.00695525					2.12431
Synpcc7942_0751	hypothetical protein	1	D							2.1167	0.00039647					2.1167
Synpcc7942_1655	hypothetical protein	1	F											2.10766	0.0119589	2.10766
Synpcc7942_0726	hypothetical protein	1	F											2.10378	1	2.10378
Synpcc7942_1556	hypothetical protein	1	F											2.09878	0.0204832	2.09878
Synpcc7942_0871	hypothetical protein	1	B			2.09525	0.000735507									2.09525
Synpcc7942_1634	hypothetical protein	1	F											2.08894	0.0545726	2.08894
Synpcc7942_1876	hypothetical protein	1	D							2.08479	0.000964048					2.08479
Synpcc7942_B2641	hypothetical protein	1	A	2.07672	0.0408407											2.07672
Synpcc7942_1812	hypothetical protein	1	D							2.07255	1.51929e-05					2.07255
Synpcc7942_2500	hypothetical protein	1	F											2.06691	0.00293216	2.06691
Synpcc7942_0092	hypothetical protein	1	E									2.0663	1.84195e-09			2.0663
Synpcc7942_1081	hypothetical protein	1	B			2.06537	1.6129e-05									2.06537
Synpcc7942_1090	hypothetical protein	1	A	2.06461	2.97905e-08											2.06461
Synpcc7942_0005	hypothetical protein	1	F											2.06446	0.00720745	2.06446
Synpcc7942_2125	hypothetical protein	1	E									2.06187	2.8502e-09			2.06187
Synpcc7942_2499	hypothetical protein	1	F											2.06112	0.00629491	2.06112
Synpcc7942_0237	hypothetical protein	1	F											2.06039	0.00565512	2.06039
Synpcc7942_1102	hypothetical protein	1	E									2.0599	1.075e-07			2.0599
Synpcc7942_1821	hypothetical protein	1	E									2.05859	0.0170373			2.05859
Synpcc7942_2447	hypothetical protein	1	B			2.0539	1.87975e-05									2.0539
Synpcc7942_0020	hypothetical protein	1	F											2.05163	0.00686094	2.05163
Synpcc7942_0201	hypothetical protein	1	F											2.04983	0.0492157	2.04983
Synpcc7942_0834	hypothetical protein	1	F											2.03542	0.00169159	2.03542
Synpcc7942_2034	hypothetical protein	1	D							2.02856	0.00603065					2.02856
Synpcc7942_1368	hypothetical protein	1	E									2.01332	1.30198e-09			2.01332
Synpcc7942_1156	hypothetical protein	1	F											2.01318	0.0206311	2.01318

## Sheet: Table_A2
Table A2: S. elongatus PCC 7942 genes down-regulated during FFA production by more than 2-fold. The associated fold change values and p-values are listed for each comparison of high v. low FFA conditions. Genes are grouped according to function.
Locus_tag (gene name)	Product	Cases	Cases	A: 100h - SE02:SE01		B: 100h - SE02:7942		C: 240h - SE01:7942		D: 240h - SE02:7942		E: SE01 - 240h:100h		F: SE02 - 240h:100h		Average
				Fold Change	PValue	Fold Change	PValue	Fold Change	PValue	Fold Change	PValue	Fold Change	PValue	Fold Change	PValue	Fold Change
Stress Response
Synpcc7942_2445	phosphate binding protein	2	C, D					-12.7959	4.38102e-07	-13.2081	7.06644e-07					-13.002
Synpcc7942_2444	phosphate binding protein	2	C, D					-2.20716	0.00150016	-2.08236	0.00453983					-2.14476
Synpcc7942_2449	1-Cys peroxiredoxin	2	A, B	-2.14616	0.00120982	-2.12356	2.65941e-05									-2.13486
Synpcc7942_2401 (hsp20, hspA)	heat shock protein Hsp20, homologous to HspA	1	C							-3.19605	0.0650358					-3.19605
Synpcc7942_1997	high light-inducible protein	1	F											-2.94171	2.54005e-05	-2.94171
Synpcc7942_1656	catalase/peroxidase HPI	1	B			-2.38173	4.62464e-05									-2.38173
Synpcc7942_2171	starvation induced DNA binding protein	1	D							-2.18543	0.00469373					-2.18543
Synpcc7942_0243 (hliC)	high light inducible polypeptide HliC	1	F											-2.11707	0.110506	-2.11707
Synpcc7942_1214	glutathione peroxidase	1	F											-2.10173	0.00146466	-2.10173
Synpcc7942_1991	large conductance mechanosensitive channel protein	1	A	-2.02495	1.44787e-07											-2.02495
Synpcc7942_1208	prevent-host-death protein	1	D							-2.01451	0.000735558					-2.01451
Photosynthesis
Synpcc7942_1838	light-independent protochlorophyllide reductase subunit B	4	A, B, C, D	-2.43192	0.000178731	-2.98436	7.26091e-08	-2.02103	1.13227e-08	-2.26734	0.0101766					-2.42616
Synpcc7942_1912a (psaM)	photosystem I reaction center subunit XII	3	A, B, E	-2.00359	0.000168009	-2.34497	3.60184e-07					-2.36409	2.49806e-07			-2.23755
Synpcc7942_0407	photosystem I reaction center subunit X	2	B, C			-2.0246	1.85433e-05	-2.04075	3.08759e-08							-2.03268
Synpcc7942_1054	PBS lyase	2	B, E			-2.67242	3.48452e-07					-2.25143	2.93768e-07			-2.46192
Synpcc7942_1391	Mg chelatase-like protein	2	A, B	-2.80488	4.25534e-13	-2.2059	0.000453074									-2.50539
Synpcc7942_0970	phytoene dehydrogenase	1	F											-2.00129	0.00200993	-2.00129
Synpcc7942_0990 (cobU)	adenosylcobinamide kinase	1	B			-2.01225	0.000768379									-2.01225
Synpcc7942_1249	photosystem I reaction center subunit IX	1	D									-2.01868	5.04017e-07			-2.01868
Synpcc7942_1705 (psbI)	photosystem II reaction center I protein I	1	B			-2.04079	0.000134328									-2.04079
Synpcc7942_2600	protoheme IX farnesyltransferase	1	B			-2.06349	4.1011e-05									-2.06349
Synpcc7942_1854	precorrin-3 methyltransferase	1	B			-2.0798	0.00034681									-2.0798
Synpcc7942_0699 (psbM)	photosystem II reaction center protein M	1	D							-2.15172	0.0782995					-2.15172
Synpcc7942_0893	photosystem q(b) protein	1	F											-2.15554	0.000246836	-2.15554
Synpcc7942_1225	phycocyanobilin:ferredoxin oxidoreductase	1	B			-2.20145	3.70959e-05									-2.20145
Synpcc7942_2503	protochlorophyllide oxidoreductase	1	B			-2.61692	8.12549e-06									-2.61692
Synpcc7942_2127 (nblA)	phycobilisome degradation protein NblA	1	F											-2.78306	9.49231e-05	-2.78306
Electron Transport
Synpcc7942_2601	cytochrome aa3 controlling protein	4	A, B, C, E	-2.08502	0.0198347	-3.94496	3.33266e-12	-3.35999	1.23062e-12			-2.33377	0.000402971			-2.93094
Synpcc7942_2602	cytochrome c oxidase subunit II	3	B, C, D			-3.48852	2.25655e-13	-2.81884	1.2698e-15	-2.18892	8.24487e-06					-2.83209
Synpcc7942_1499	ferredoxin (2Fe-2S)	1	B			-2.0084	0.000497808									-2.0084
Synpcc7942_2091	NAD(P)H-quinone oxidoreductase subunit F	1	B			-2.01142	0.0666153									-2.01142
Synpcc7942_1976	NAD(P)H-quinone oxidoreductase subunit 4	1	B			-2.30376	2.48884e-06									-2.30376
Synpcc7942_1131	ferredoxin-thioredoxin reductase variable subunit	1	D							-2.60323	0.0447195					-2.60323
Synpcc7942_0309	NAD(P)H-quinone oxidoreductase subunit F	1	B			-2.88527	1.28724e-08									-2.88527
Synpcc7942_1630	cytochrome c6	1	E									-3.22264	5.00208e-15			-3.22264
Carbon Metabolism
Synpcc7942_0781	phosphoenolpyruvate synthase	5	A, B, C, D, E	-2.96963	1.97523e-05	-7.31557	7.72157e-21	-3.88883	2.39792e-18	-3.1138	7.59021e-06	-2.0354	0.000715894			-3.86464
Synpcc7942_2297	transaldolase/EF-hand domain-containing protein	3	A, B, D	-2.03654	0.00345307	-2.16099	6.29447e-05			-2.00967	0.00198756					-2.06906
Synpcc7942_1852 (cobH)	precorrin-8X methylmutase	3	A, B, D	-2.00672	1.21621e-05	-3.07318	3.52876e-09			-2.10932	0.000366788					-2.39641
Synpcc7942_2388	oxalate decarboxylase	3	A, B, E	-2.79596	1.39972e-07	-2.9457	4.15364e-09					-2.16685	8.39666e-06			-2.63617
Synpcc7942_0918	long-chain-fatty-acid CoA ligase	3	B, C, D			-4.0168	6.7235e-18	-3.08811	2.39659e-16	-3.77038	5.13927e-15					-3.6251
Synpcc7942_1475	sodium-dependent bicarbonate transporter	3	B, C, D			-16.8996	2.70064e-05	-5.42272	4.68477e-06	-4.94705	0.00031795					-9.0898
Synpcc7942_1352	acetyl-CoA synthetase	2	B, C			-2.04464	0.000135581	-2.21439	5.89779e-11							-2.12951
Synpcc7942_0062	glucose-1-phosphate cytidylyltransferase	2	B, C			-2.34675	1.32153e-06	-2.16668	5.77299e-06							-2.25672
Synpcc7942_2151	cellulose synthase	2	A, B	-2.14702	3.31935e-06	-2.63269	1.16514e-06									-2.38985
Synpcc7942_1574	glucosidase	2	A, B	-3.07259	1.6983e-12	-2.39369	6.02e-05									-2.73314
Synpcc7942_2384	pyruvate:ferredoxin (flavodoxin) oxidoreductase	2	A, B	-3.47353	5.15277e-08	-3.48257	2.68819e-11									-3.47805
Synpcc7942_0039	6-phosphogluconate dehydrogenase	1	A	-2.03798	0.00139469											-2.03798
Synpcc7942_0245	glyceraldehyde-3-phosphate dehydrogenase	1	A	-2.09987	0.00555189											-2.09987
Nitrogen Metabolism
Synpcc7942_0034	N-acetylornithine aminotransferase	3	A, B, D	-2.94744	2.62304e-05	-2.76903	0.00312069			-2.48048	0.00576129					-2.73232
Synpcc7942_0369	flavin-containing monoamine oxidase	1	A	-2.60098	6.58432e-06											-2.60098
Hydrogen Metabolism
Synpcc7942_1799 (hypE)	hydrogenase expression/formation protein HypE	3	B, C, D			-2.22712	2.06568e-05	-2.07805	1.58874e-05	-2.05511	0.00133711					-2.12009
Synpcc7942_1373	hydrogenase accessory protein	3	A, B, D	-2.15849	7.96934e-07	-2.31537	4.47544e-07			-2.15658	0.00190648					-2.21015
Synpcc7942_2386 (hypD)	hydrogenase expression/formation protein HypD	2	A, B	-2.17619	1.67146e-07	-2.11259	0.000251978									-2.14439
Synpcc7942_2551 (hypF)	(NiFe) hydrogenase maturation protein HypF	1	A	-2.03915	1.7791e-06											-2.03915
Synpcc7942_2555	NAD-reducing hydrogenase HoxS subunit beta	1	A	-2.1803	2.00531e-07											-2.1803
Synpcc7942_2556	NAD-reducing hydrogenase HoxS delta subunit	1	A	-2.38065	2.40067e-09											-2.38065
Synpcc7942_2557 (hoxU)	bidirectional hydrogenase complex protein HoxU	1	A	-2.40211	1.18553e-07											-2.40211
Protein Processing and Amino Acid Metabolism
Synpcc7942_1133	bacteriocin-processing peptidase	2	C, D					-11.7407	6.0741e-07	-13.5569	1.37882e-06					-12.6488
Synpcc7942_1567	ribosomal protein L36	2	A, B	-3.40716	1.42777e-12	-3.60616	9.0711e-10									-3.50666
Synpcc7942_2308 (gcvT)	glycine cleavage system aminomethyltransferase T	2	A, B	-2.23895	1.03493e-05	-2.06729	3.08013e-05									-2.15312
Synpcc7942_B2663	putative serine acetyltransferase	2	B, C			-2.18536	0.00425536	-2.09344	6.59954e-06							-2.1394
Synpcc7942_2314 (groES)	co-chaperonin GroES	1	F											-2.58799	0.01129	-2.58799
Synpcc7942_2313 (groEL)	molecular chaperone GroEL	1	F											-2.45797	0.0173222	-2.45797
Synpcc7942_0179	secretion chaperone CsaA	1	C					-2.16722	2.65074e-05							-2.16722
Nucleotide Metabolism and Regulation
Synpcc7942_B2659	nucleic acid binding protein	1	D							-2.00157	0.00134445					-2.00157
Synpcc7942_2168	ATP-dependent DNA helicase Rep	1	D							-2.00503	0.00677017					-2.00503
Synpcc7942_2385	dihydroorotate dehydrogenase 2	1	A	-2.112	1.19218e-06											-2.112
Synpcc7942_1610	pyridine nucleotide transhydrogenase subunit beta	1	A	-2.15476	0.00155617											-2.15476
Synpcc7942_2592 (pyrE)	orotate phosphoribosyltransferase	1	A	-2.18573	4.84843e-06											-2.18573
Transporters
Synpcc7942_1354	export protein	2	A, B	-2.46171	1.13627e-08	-2.00391	0.00148198									-2.23281
Synpcc7942_1571	MIP family channel protein	2	A, B	-2.04318	7.08313e-05	-2.42911	0.000112542									-2.23614
Synpcc7942_1570	heavy metal translocating P-type ATPase	1	B			-2.05387	0.00050533									-2.05387
Synpcc7942_2238	glucose transport protein	1	A	-2.0843	2.9423e-06											-2.0843
Synpcc7942_1407	iron(III) ABC transporter permease	1	B			-2.3874	1.04563e-07									-2.3874
Synpcc7942_2170	ferric uptake regulator family protein	1	D							-2.39795	0.107113					-2.39795
Synpcc7942_1473	monovalent cation/H+ antiporter subunit D	1	B			-2.42911	0.0274121									-2.42911
Synpcc7942_1668	potassium-transporting ATPase subunit A	1	A	-2.50362	2.66314e-08											-2.50362
Synpcc7942_0817	ferric uptake regulator family protein	1	D							-2.59902	0.00193397					-2.59902
Synpcc7942_1474	monovalent cation/H+ antiporter subunit C	1	B			-4.04906	2.99303e-05									-4.04906
Regulation
Synpcc7942_B2647	response regulator receiver domain-containing protein	4	B, C, D, E			-2.10828	8.23186e-06	-2.79368	4.05421e-13	-2.35471	1.02914e-05	-3.52024	1.46954e-12			-2.69423
Synpcc7942_2352	sigma 54 modulation protein / SSU ribosomal protein S30P	3	A, B, D	-2.05226	6.10294e-05	-2.54096	5.19214e-07			-2.10039	0.810513					-2.2312
Synpcc7942_1872	histidine kinase	3	A, B, D	-2.21669	2.48168e-06	-2.432	0.000142111			-2.54961	0.00890854					-2.39943
Synpcc7942_B2646	two-component sensor histidine kinase	3	C, E, F					-2.01788	1.50473e-07			-2.93828	1.44967e-13	-2.28142	5.96273e-05	-2.41253
Synpcc7942_0267 (gidB)	16S rRNA methyltransferase GidB	3	B, C, D			-3.08174	5.26495e-10	-2.24267	1.26424e-10	-2.39139	0.00498192					-2.57193
Synpcc7942_1465	BadM/Rrf2 family transcriptional regulator	3	A, B, D	-2.65752	4.20722e-05	-2.99465	3.73172e-06			-2.17086	0.413943					-2.60768
Synpcc7942_B2618	BadM/Rrf2 family transcriptional regulator	2	C, D					-2.1466	3.0056e-05	-3.1458	0.00247539					-2.6462
Synpcc7942_B2644	response regulator receiver domain-containing protein	2	B, D			-2.47891	5.33987e-05			-2.99496	0.000248186					-2.73694
Synpcc7942_1784 (sigF)	RNA polymerase sigma factor SigF	2	A, B	-2.63832	2.24219e-05	-2.87007	9.55893e-07									-2.7542
Synpcc7942_1393	histone deacetylase/AcuC/AphA family protein-like protein	1	C					-2.02017	1.90243e-07							-2.02017
Synpcc7942_1357	multi-sensor signal transduction histidine kinase	1	B			-2.05519	8.79284e-05									-2.05519
Synpcc7942_0764	XRE family transcriptional regulator	1	D							-2.1181	0.00666449					-2.1181
Synpcc7942_2416	two component transcriptional regulator	1	F											-2.28241	0.00154336	-2.28241
Synpcc7942_2356	Crp/Fnr family transcriptional regulator	1	C					-2.35554	0.00224374							-2.35554
Synpcc7942_2510	translation initiation factor 1	1	D							-2.45969	0.941755					-2.45969
Synpcc7942_1710	DNA-directed RNA polymerase subunit omega	1	D							-2.49037	0.0116988					-2.49037
Synpcc7942_1849 (sigC)	RNA polymerase sigma factor SigC	1	A	-2.52278	5.41799e-05											-2.52278
Synpcc7942_1510 (sigF)	RNA polymerase sigma factor SigF	1	B			-2.75526	5.08184e-10									-2.75526
Synpcc7942_0672 (sigD)	RNA polymerase sigma factor SigD	1	F											-2.86593	1.07465e-07	-2.86593
c-di-GMP Associated Proteins
Synpcc7942_0236	cyclic nucleotide-binding protein	3	A, B, C	-2.37656	9.37608e-09	-4.1005	2.87259e-17	-2.6397	3.62839e-13							-3.03892
Synpcc7942_2096	GAF sensor-containing diguanylate cyclase	2	B, D			-2.07019	1.17174e-05			-2.25638	0.000313352					-2.16329
Synpcc7942_1158	PAS/PAC and GAF sensor-containing diguanylate cyclase/phosphodiesterase	2	A, B	-2.10598	5.46955e-05	-2.35399	6.29769e-06									-2.22998
Synpcc7942_2519	diguanylate cyclase/phosphodiesterase	2	A, B	-2.0245	1.38743e-07	-2.82394	2.22088e-08									-2.42422
Synpcc7942_2535	diguanylate cyclase	2	A, B	-2.24906	7.44936e-06	-2.84009	1.69031e-08									-2.54458
Synpcc7942_1382	diguanylate cyclase/phosphodiesterase	2	A, B	-2.39125	2.34869e-11	-2.77488	1.10423e-07									-2.58306
Synpcc7942_1355	response regulator receiver modulated diguanylate cyclase/phosphodiesterase with PAS/PAC sensor(s)	1	D							-2.13373	8.89316e-05					-2.13373
Cell Wall Biosynthesis
Synpcc7942_1573	3-oxoacyl-ACP reductase	1	A	-2.67244	3.55446e-07											-2.67244
Synpcc7942_2353 (lipB)	lipoyltransferase	1	B			-2.06271	1.68173e-06									-2.06271
Synpcc7942_0302	phospholipase D/transphosphatidylase	1	A	-2.0094	3.17719e-06											-2.0094
Other
Synpcc7942_0460	acetyltransferase	2	C, D					-2.08175	4.30193e-06	-2.07636	0.123798					-2.07905
Synpcc7942_1205	phage_integrase-like protein	2	D, F							-2.55892	0.232571			-2.40635	0.707389	-2.48264
Synpcc7942_2590	pilin-like protein	2	A, B	-3.92196	4.20169e-08	-2.79422	5.79428e-06									-3.35809
Synpcc7942_1572	dehydrogenase subunit-like protein	2	A, B	-4.25701	7.5796e-17	-3.85275	4.59983e-12									-4.05488
Synpcc7942_1216 (kaiC)	circadian clock protein KaiC	1	A	-2.06077	9.77866e-08											-2.06077
Synpcc7942_1853	cobalt-factor II C20-methyltransferase / precorrin-2 C20-methyltransferase	1	B			-2.09322	6.58374e-05									-2.09322
Synpcc7942_1089	ATPase	1	D							-2.10283	0.00214296					-2.10283
Synpcc7942_1148	metal dependent phosphohydrolase	1	B			-2.14745	9.07644e-05									-2.14745
Synpcc7942_0499	hydroxyneurosporene-O-methyltransferase	1	A	-2.18697	1.16695e-05											-2.18697
Synpcc7942_1213	virulence associated protein C	1	D							-2.46079	0.109695					-2.46079
Synpcc7942_1188	AP-4-A phosphorylase II-like protein	1	F											-2.51162	0.00173123	-2.51162
Synpcc7942_1072	cob(I)yrinic acid a,c-diamide adenosyltransferase	1	E									-2.53523	6.59233e-05			-2.53523
Synpcc7942_1631	TPR repeat-containing protein	1	E									-2.77426	1.8286e-14			-2.77426
Synpcc7942_2574	ATPase	1	F											-2.80847	3.03008e-05	-2.80847
Hypothetical Proteins
Synpcc7942_1476	hypothetical protein	5	B, C, D, E, F			-8.0824	0.00135046	-5.40792	6.30052e-05	-4.8656	0.00233712	-2.37834	1.30529e-08	-2.22132	0.00466567	-4.59112
Synpcc7942_1845	hypothetical protein	4	B, C, D, E			-2.34442	5.42231e-05	-2.1355	5.08902e-08	-2.63968	0.302318	-2.01188	5.21092e-10			-2.28287
Synpcc7942_0122	hypothetical protein	4	A, B, C, D	-2.06395	0.000335164	-3.38144	5.2044e-08	-2.03278	5.48608e-05	-2.65244	2.34487e-05					-2.53265
Synpcc7942_B2632	hypothetical protein	4	A, B, C, D	-2.65656	6.14667e-12	-3.49791	1.85465e-10	-2.26367	3.20129e-09	-2.30265	2.25278e-05					-2.6802
Synpcc7942_0900	hypothetical protein	4	A, B, C, D	-2.73966	5.8777e-11	-4.02721	1.81894e-07	-2.0261	4.11542e-05	-2.90166	0.0411546					-2.92366
Synpcc7942_1655	hypothetical protein	4	A, B, C, E	-3.07456	4.86793e-07	-4.03409	2.85803e-09	-2.59841	1.63354e-08			-2.22273	1.0839e-06			-2.98245
Synpcc7942_B2645	hypothetical protein	4	C, D, E, F					-5.09981	1.77732e-23	-5.71471	1.66738e-16	-8.47864	6.29031e-25	-10.1085	7.73375e-23	-7.35041
Synpcc7942_1777	hypothetical protein	3	B, C, D			-2.27339	6.66541e-06	-2.16954	2.15909e-10	-2.04738	7.864e-05					-2.16344
Synpcc7942_1776	hypothetical protein	3	B, C, D			-2.1666	2.37898e-06	-2.22253	5.49626e-12	-2.11356	0.000150611					-2.16756
Synpcc7942_0845	hypothetical protein	3	B, C, D			-2.01249	0.00157736	-2.36427	1.16519e-09	-2.30039	0.00683552					-2.22572
Synpcc7942_1504	hypothetical protein	3	A, B, D	-2.21782	4.31487e-08	-2.81109	1.56312e-07			-2.48857	0.000144426					-2.50582
Synpcc7942_B2656	hypothetical protein	3	A, B, D	-2.15684	0.00201047	-2.92842	0.0001378			-2.71723	9.02125e-05					-2.60083
Synpcc7942_0905	hypothetical protein	3	A, B, D	-3.32221	0.000293514	-2.25149	0.000401106			-2.27535	0.0200422					-2.61635
Synpcc7942_1785	hypothetical protein	3	A, B, D	-2.85315	5.46814e-11	-3.40797	1.34775e-13			-2.00936	0.000316533					-2.75683
Synpcc7942_1987	hypothetical protein	3	B, C, D			-3.02563	7.86295e-12	-2.51842	4.7183e-14	-3.12924	0.00021201					-2.8911
Synpcc7942_1164	hypothetical protein	3	A, B, D	-3.71651	1.04343e-19	-3.69573	8.22805e-06			-2.26726	1.14049e-05					-3.2265
Synpcc7942_B2634	hypothetical protein	3	B, C, D			-3.62567	9.15998e-13	-2.76456	6.25775e-15	-3.38491	7.4603e-08					-3.25838
Synpcc7942_B2635	hypothetical protein	3	B, C, D			-4.89508	1.153e-12	-4.42145	1.04404e-17	-3.79791	6.03991e-06					-4.37148
Synpcc7942_1798	hypothetical protein	3	B, C, D			-2.38211	0.0045993	-7.50272	5.70243e-06	-9.2095	3.66224e-05					-6.36478
Synpcc7942_2504	hypothetical protein	2	C, E					-2.11633	3.67683e-07			-2.0053	1.97413e-06			-2.06082
Synpcc7942_2486	hypothetical protein	2	B, D			-2.04176	0.000437331			-2.08433	0.00654065					-2.06304
Synpcc7942_2056	hypothetical protein	2	C, D					-2.15708	4.669e-11	-2.00647	2.0129e-05					-2.08178
Synpcc7942_1903	hypothetical protein	2	A, B	-2.11054	2.73164e-07	-2.0809	0.000290817									-2.09572
Synpcc7942_0100	hypothetical protein	2	A, B	-2.31445	4.65627e-07	-2.01727	0.000123015									-2.16586
Synpcc7942_1547	hypothetical protein	2	B, D			-2.2223	0.0066524			-2.18246	0.0220417					-2.20238
Synpcc7942_0035	hypothetical protein	2	A, B	-2.41839	4.10519e-08	-2.09133	0.00215253									-2.25486
Synpcc7942_0759	hypothetical protein	2	B, D			-2.39571	3.17588e-05			-2.1147	0.00070073					-2.25521
Synpcc7942_0758	hypothetical protein	2	B, D			-2.21326	2.11027e-05			-2.31148	0.000114727					-2.26237
Synpcc7942_0607	hypothetical protein	2	B, C			-2.3227	1.33023e-06	-2.25761	2.33202e-11							-2.29015
Synpcc7942_1396	hypothetical protein	2	B, D			-2.28067	5.73736e-05			-2.30508	0.0173026					-2.29287
Synpcc7942_0906	hypothetical protein	2	A, D	-2.3623	3.01354e-06					-2.23773	0.000120023					-2.30001
Synpcc7942_1538	hypothetical protein	2	B, D			-2.33295	0.168022			-2.2851	0.00896136					-2.30903
Synpcc7942_0053	hypothetical protein	2	B, C			-2.60979	1.03169e-07	-2.02729	1.24679e-05							-2.31854
Synpcc7942_1661	hypothetical protein	2	A, D	-2.66782	0.00168578					-2.01084	0.0352226					-2.33933
Synpcc7942_0768	hypothetical protein	2	A, B	-2.37486	0.000141123	-2.44471	2.73025e-07									-2.40978
Synpcc7942_0215	hypothetical protein	2	B, C			-2.61623	1.43287e-07	-2.25181	1.61416e-09							-2.43402
Synpcc7942_0433	hypothetical protein	2	B, E			-2.49687	6.14346e-09					-2.37586	6.69539e-11			-2.43636
Synpcc7942_0096	hypothetical protein	2	B, C			-2.51229	4.70452e-08	-2.37813	1.8733e-09							-2.44521
Synpcc7942_0769	hypothetical protein	2	A, B	-2.3681	4.22848e-08	-2.80434	4.92506e-10									-2.58622
Synpcc7942_1757	hypothetical protein	2	A, B	-2.62167	1.99735e-12	-2.70477	3.83748e-08									-2.66322
Synpcc7942_0797	hypothetical protein	2	A, B	-2.31005	1.19963e-10	-3.17988	1.48904e-10									-2.74496
Synpcc7942_2387	hypothetical protein	2	A, B	-3.04909	1.77231e-11	-2.9749	5.88693e-08									-3.012
Synpcc7942_0033	hypothetical protein	2	A, B	-3.59702	1.47394e-10	-2.85524	2.81204e-05									-3.22613
Synpcc7942_1670	hypothetical protein	2	A, B	-3.4232	0.00247572	-3.29676	0.00684562									-3.35998
Synpcc7942_1132	hypothetical protein	2	C, D					-3.17337	0.000156106	-3.60786	0.000163934					-3.39061
Synpcc7942_0013	hypothetical protein	2	C, F					-2.60485	1.32757e-05					-4.26791	0.0215347	-3.43638
Synpcc7942_2591	hypothetical protein	2	A, B	-4.57485	3.3094e-13	-3.50485	9.54294e-08									-4.03985
Synpcc7942_0551	hypothetical protein	2	B, C			-4.9274	1.32767e-15	-4.50259	4.31154e-21							-4.715
Synpcc7942_1128	hypothetical protein	2	C, D					-8.64418	3.89401e-08	-10.5272	3.78147e-08					-9.58568
Synpcc7942_1134	hypothetical protein	2	C, D					-18.1381	9.7342e-07	-16.5381	1.04805e-05					-17.3381
Synpcc7942_0907	hypothetical protein	1	D							-2.02385	0.0522722					-2.02385
Synpcc7942_1914	hypothetical protein	1	B			-2.02479	2.54963e-05									-2.02479
Synpcc7942_2153	hypothetical protein	1	B			-2.03707	0.00112251									-2.03707
Synpcc7942_0383	hypothetical protein	1	A	-2.03927	3.03297e-05											-2.03927
Synpcc7942_1472	hypothetical protein	1	B			-2.04945	0.0356942									-2.04945
Synpcc7942_1040	hypothetical protein	1	B			-2.05062	8.24624e-05									-2.05062
Synpcc7942_0601	hypothetical protein	1	D							-2.06274	0.00135196					-2.06274
Synpcc7942_0999	hypothetical protein	1	E									-2.06601	1.64709e-08			-2.06601
Synpcc7942_2461	hypothetical protein	1	A	-2.07085	1.95783e-06											-2.07085
Synpcc7942_2572	hypothetical protein	1	D							-2.07399	0.0102671					-2.07399
Synpcc7942_1946	hypothetical protein	1	B			-2.07926	3.69213e-05									-2.07926
Synpcc7942_0275	hypothetical protein	1	B			-2.08333	0.000661104									-2.08333
Synpcc7942_2586	hypothetical protein	1	D							-2.0997	0.000658638					-2.0997
Synpcc7942_2413	hypothetical protein	1	D							-2.10401	0.000465397					-2.10401
Synpcc7942_B2625	hypothetical protein	1	D							-2.11215	0.19334					-2.11215
Synpcc7942_2419	hypothetical protein	1	C					-2.12426	6.0786e-06							-2.12426
Synpcc7942_0734	hypothetical protein	1	F											-2.13148	0.000209755	-2.13148
Synpcc7942_1540	hypothetical protein	1	A	-2.13332	0.00957293											-2.13332
Synpcc7942_1470	hypothetical protein	1	B			-2.13599	0.0691427									-2.13599
Synpcc7942_0662	hypothetical protein	1	B			-2.141	4.54808e-06									-2.141
Synpcc7942_0415	hypothetical protein	1	B			-2.14352	0.000111337									-2.14352
Synpcc7942_0425	hypothetical protein	1	D							-2.16228	0.00283412					-2.16228
Synpcc7942_0193	hypothetical protein	1	D							-2.16338	0.0261555					-2.16338
Synpcc7942_1270	hypothetical protein	1	F											-2.17066	0.0024115	-2.17066
Synpcc7942_B2641	hypothetical protein	1	F											-2.18034	0.138982	-2.18034
Synpcc7942_1156	hypothetical protein	1	A	-2.18127	0.000154133											-2.18127
Synpcc7942_1990	hypothetical protein	1	D							-2.18584	0.1938					-2.18584
Synpcc7942_1023	hypothetical protein	1	F											-2.20479	0.0201511	-2.20479
Synpcc7942_1157	hypothetical protein	1	A	-2.2394	0.000109156											-2.2394
Synpcc7942_0919	hypothetical protein	1	D							-2.24066	0.000169289					-2.24066
Synpcc7942_2512	hypothetical protein	1	D							-2.25065	0.000356913					-2.25065
Synpcc7942_B2655	hypothetical protein	1	D							-2.29036	2.42982e-05					-2.29036
Synpcc7942_0253	hypothetical protein	1	F											-2.29353	0.12855	-2.29353
Synpcc7942_1539	hypothetical protein	1	A	-2.29915	0.126483											-2.29915
Synpcc7942_2500	hypothetical protein	1	B			-2.3029	1.22447e-07									-2.3029
Synpcc7942_0230	hypothetical protein	1	B			-2.30353	0.000361632									-2.30353
Synpcc7942_1950	hypothetical protein	1	B			-2.32679	0.000112948									-2.32679
Synpcc7942_0527	hypothetical protein	1	D							-2.34918	0.00023243					-2.34918
Synpcc7942_2161	hypothetical protein	1	B			-2.35479	1.02047e-05									-2.35479
Synpcc7942_2172	hypothetical protein	1	D							-2.3669	0.00355105					-2.3669
Synpcc7942_2185	hypothetical protein	1	A	-2.38723	8.84473e-07											-2.38723
Synpcc7942_B2657	hypothetical protein	1	D							-2.40502	0.000207573					-2.40502
Synpcc7942_2173	hypothetical protein	1	A	-2.40664	5.27699e-11											-2.40664
Synpcc7942_0757	hypothetical protein	1	D							-2.4137	0.0216221					-2.4137
Synpcc7942_B2617	hypothetical protein	1	D							-2.61474	0.000313054					-2.61474
Synpcc7942_0834	hypothetical protein	1	A	-2.85546	5.25738e-05											-2.85546
Synpcc7942_2152	hypothetical protein	1	B			-2.88865	1.36513e-11									-2.88865
Synpcc7942_2254	hypothetical protein	1	A	-2.98464	5.78275e-05											-2.98464
Synpcc7942_1120	hypothetical protein	1	F											-3.02145	0.0227347	-3.02145
Synpcc7942_0726	hypothetical protein	1	B			-3.10411	0.474737									-3.10411
Synpcc7942_0364	hypothetical protein	1	F											-3.31375	6.43153e-07	-3.31375
