# Supplementary material for: RNA-Seq analysis and targeted mutagenesis for improved free fatty acid production in an engineered cyanobacterium
Source: Biotechnol Biofuels. 2013 Aug 6;6:113. doi: 10.1186/1754-6834-6-113 (PMC3750487; doi:10.1186/1754-6834-6-113)
Supplement: Additional file 3: Table S5. — Listing the strains and plasmids used in this study. Table S6, listing the primers used in this study. Table S7, listing the p-values for the ANOVA analyses. [file 1754-6834-6-113-S3.xlsx]

## Sheet: Table A5
Table A5: List of strains and plasmids used and constructed in this study.
Strain/Plasmid	Description	Reference
Strains
Synechococcus elongatus PCC 7942	ATCC 33912; model cyanobacterium; host strain for FFA production	ATCC
SE01	7942 Δaas	[1]
SE02	7942 Δaas, Ptrc-‘tesA	[1]
SE02a	7942 Δaas, Ptrc-‘tesA with integration of pSA into NSII	This study
SE02Δ0444	7942 Δaas, Ptrc-‘tesA with gene knockout of Synpcc7942_0444, a hypothetical protein	This study
SE02Δ1561	7942 Δaas, Ptrc-‘tesA with gene knockout of Synpcc7942_1561, a hypothetical protein	This study
SE02Δ1023	7942 Δaas, Ptrc-‘tesA with gene knockout of Synpcc7942_1023, a hypothetical protein	This study
SE02Δ2175	7942 Δaas, Ptrc-‘tesA with gene knockout of Synpcc7942_2175, a transport system substrate-binding protein	This study
SE02Δ1224	7942 Δaas, Ptrc-‘tesA with gene knockout of Synpcc7942_1224, an ABC-transporter membrane fusion protein	This study
SE02Δ1464	7942 Δaas, Ptrc-‘tesA with gene knockout of Synpcc7942_1464, a porin	This study
SE02Δ1607	7942 Δaas, Ptrc-‘tesA with gene knockout of Synpcc7942_1607, a porin/major outer membrane protein	This study
S1476	7942 Δaas, Ptrc-‘tesA with PLlacO1 overexpression of Synpcc7942_1476, a hypothetical protein	This study
S1655	7942 Δaas, Ptrc-‘tesA with PLlacO1 overexpression of Synpcc7942_1655, a hypothetical protein	This study
S0900	7942 Δaas, Ptrc-‘tesA with PLlacO1 overexpression of Synpcc7942_0900, a hypothetical protein	This study
SB2632	7942 Δaas, Ptrc-‘tesA with PLlacO1 overexpression of Synpcc7942_B2632, a hypothetical protein	This study
S0122	7942 Δaas, Ptrc-‘tesA with PLlacO1 overexpression of Synpcc7942_0122, a hypothetical protein	This study
S1845	7942 Δaas, Ptrc-‘tesA with PLlacO1 overexpression of Synpcc7942_1845, a hypothetical protein	This study
S1214	7942 Δaas, Ptrc-‘tesA with PLlacO1 overexpression of Synpcc7942_1214, a glutathione peroxidase	This study
S0437	7942 Δaas, Ptrc-‘tesA with PLlacO1 overexpression of Synpcc7942_0437, a glutathione peroxidase	This study
S0801	7942 Δaas, Ptrc-‘tesA with PLlacO1 overexpression of Synpcc7942_0801, a superoxide dismutase	This study
S1656	7942 Δaas, Ptrc-‘tesA with PLlacO1 overexpression of Synpcc7942_1656, a catalase/peroxidase	This study
Plasmids
pSA	pSA126 with alsS-ilvC-ilvD replaced with a multicloning site	[2]
pSK	pSA with removal of 5’ and 3’ NSII regions	This study
pSK_0444	pSK with insertion of 5’ and 3’ regions (500 bp), homologous to sequences upstream and downstream of Synpcc7942_0444	This study
pSK_1561	pSK with insertion of 5’ and 3’ regions (500 bp), homologous to sequences upstream and downstream of Synpcc7942_1561	This study
pSK_1023	pSK with insertion of 5’ and 3’ regions (500 bp), homologous to sequences upstream and downstream of Synpcc7942_1023	This study
pSK_2175	pSK with insertion of 5’ and 3’ regions (500 bp), homologous to sequences upstream and downstream of Synpcc7942_2175	This study
pSK_1224	pSK with insertion of 5’ and 3’ regions (500 bp), homologous to sequences upstream and downstream of Synpcc7942_1224	This study
pSK_1464	pSK with insertion of 5’ and 3’ regions (500 bp), homologous to sequences upstream and downstream of Synpcc7942_1464	This study
pSK_1607	pSK with insertion of 5’ and 3’ regions (500 bp), homologous to sequences upstream and downstream of Synpcc7942_1607	This study
pSA_1476	pSA with Synpcc7942_1476 gene sequence inserted into AflIII/KpnI sites	This study
pSA_1655	pSA with Synpcc7942_1655 gene sequence inserted into AflIII/KpnI sites	This study
pSA_0900	pSA with Synpcc7942_0900 gene sequence inserted into AflIII/KpnI sites	This study
pSA_B2632	pSA with Synpcc7942_B2632 gene sequence inserted into AflIII/KpnI sites	This study
pSA_0122	pSA with Synpcc7942_0122 gene sequence inserted into AflIII/KpnI sites	This study
pSA_1845	pSA with Synpcc7942_1845 gene sequence inserted into AflIII/KpnI sites	This study
pSA_1214	pSA with Synpcc7942_1214 gene sequence inserted into AflIII/KpnI sites	This study
pSA_0437	pSA with Synpcc7942_0437 gene sequence inserted into AflIII/KpnI sites	This study
pSA_0801	pSA with Synpcc7942_0801 gene sequence inserted into AflIII/KpnI sites	This study
pSA_1656	pSA with Synpcc7942_1656 gene sequence inserted into AflIII/KpnI sites	This study
References
1. Ruffing AM, Jones HDT: Physiological effects of free fatty acid production in genetically engineered Synechococcus elongatus PCC 7942. Biotechnology and Bioengineering 2012, 109:2190-2199.
2. Ruffing AM: Borrowing genes from Chlamydomonas reinhardtii for free fatty acid production in engineered cyanobacteria. Journal of Applied Phycology 2013, In Press.

## Sheet: Table A6
Table A6: Primers used in plasmid construction. Restriction sites are underlined. Ribosome binding sites are in italics. Bold letters indicate a nucleotide change from the Genbank sequence.
Name	Primer Sequence	Description
0444_5F	GCAAGTGAGCTCGCAACATGCTGTCCTTGGC	For cloning 5’ upstream region of Synpcc7942_0444
0444_5R	ACTGATGAGCTCGGGTGCAGGAGAAATTAATGAC
0444_3F	CACTTACCTAGGCTCCCATCTATCACTTCTCCC	For cloning 3’ downstream region of Synpcc7942_0444
0444_3R	ACTGTTCCTAGGGTACCGTTGATGTCCGATC
1561_5F	TGTACAGAGCTCATATTGCCGATGCCATTGACT	For cloning 5’ upstream region of Synpcc7942_1561
1561_5R	CCAGTCGAGCTCATCTCCTGTTTCTTGAATGGATAG
1561_3F	GCTACTCCTAGGTAAGATCTAATATCCAATTATTCATT	For cloning 3’ downstream region of Synpcc7942_1561
1561_3R	CAAGGTCCTAGGCAAGATGACTGTGTAAGTCTATTC
1023_5F	CGATGAGAGCTCGCCTTAGTTGGCTGTGTCC	For cloning 5’ upstream region of Synpcc7942_1023
1023_5R	CATCTGGAGCTCGGCAGCGTTTTTCCTGATCTT
1023_3F	ATGCTACCTAGGCCAATGGCAACCCCACTCT	For cloning 3’ downstream region of Synpcc7942_1023
1023_3R	TCATGACCTAGGCAGCAGATTATTCGCCACGC
2175_5F	GATGATGAGCTCTGTCAGTATTCTCGATGCCG	For cloning 5’ upstream region of Synpcc7942_2175
2175_5R	CGAGTCGAGCTCTTACACTAGGAAACCCCATAG
2175_3F	GCTCAGCCTAGGGACGTTATTGGATCACTTCACC	For cloning 3’ downstream region of Synpcc7942_2175
2175_3R	TACTGACCTAGGGAGTCCCCAGCCGCCT
1224_5F	ACGCCTGAGCTCCTCACCGACTACGATTGC	For cloning 5’ upstream region of Synpcc7942_1224
1224_5R	ACATGTGAGCTCGGCAGCAGTCAAAAAGGAGT
1224_3F	ATGTACCCTAGGCACGCCGGATTCCCCT	For cloning 3’ downstream region of Synpcc7942_1224
1224_3R	GACGTACCTAGGCGACCTCGGTAACCACC
1464_5F	CATGATGAGCTCGTTCAGTCTTGGACGGTAGG	For cloning 5’ upstream region of Synpcc7942_1464
1464_5R	GCTGCTGAGCTCTGATAACCTCACACCATGTAGG
1464_3F	GACTGGCCTAGGGAATCAACTGTTTAGTTAGGGAT	For cloning 3’ downstream region of Synpcc7942_1464
1464_3R	CGAACGCCTAGGAAGCTCAACATTAATATCAACAAG
1607_5F	ATCTGTGAGCTCCTTCCGGTTCCAGCACGATC	For cloning 5’ upstream region of Synpcc7942_1607
1607_5R	GCACCAGAGCTCGATTCCGAACTTGAATGATTGG
1607_3F	GACGAGCCTAGGTCAAGCACAACTCAAACCAC	For cloning 3’ downstream region of Synpcc7942_1607
1607_3R	TCGACGCCTAGGATTCTGGATATTGCGAAGAGC
1476F	GTACGGTACCATGACTCAGAAAGCCTGCAA	For cloning Synpcc7942_1476
1476R	GCTGCTTAAGTCAAAATTGATGTGCGTGCAG
1655F	GTACGGTACCATGACTCAATATCAGGTTGAT	For cloning Synpcc7942_1655
1655R	GCTGCTTAAGTTACTCAATTGGCTTGCCTG
0900F	GTACGGTACCATGAACACCACCACCCAATC	For cloning Synpcc7942_0900
0900R	CAGTCTTAAGTTAGCTCAGCGCAGCACCA
B2632F	GTACGGTACCATGAATCAATCGGTGTCGAT	For cloning Synpcc7942_B2632
B2632R	CAGTCTTAAGCTATACGATCGCAAGTAACTT
0122F	GTCAGGTACCGTGAAAAAACGCAATGCTCTT	For cloning Synpcc7942_0122
0122R	CAGTCTTAAGTCAAGCCTCAGAGTAGCTGC
1845F	GTCAGGTACCATGAGCACGATTCTTCCAGT	For cloning Synpcc7942_1845
1845R	CTCACTTAAGTTAGGCTATAGACTCCGCGA
1214F	GTCAGGTACCATGAAGATTCGTAACGTATCCA	For cloning Synpcc7942_1214
1214R	GTCTCTTAAGTTAGGCAGCGAGTGCAGCTT
0437F	GTCAGGTACCATGCCTTTCAAAGCAAAAGATC	For cloning Synpcc7942_0437
0437R	GTCACTTAAGCTACGTGGAGTAGGTAAAGTT
0801F	GTCAGGTACCGTGCTGCAGGAGACGCTCAG	For cloning Synpcc7942_0801
0801R	GTCACTTAAGCTAAGCGATGGCAGCAGCGTA
1656F	CAGAGGTACCATGACAGCAACTCAGGGTAAAT	For cloning Synpcc7942_1656
1656R	GTCTCTTAAGTTAGTCCAGATCAAAGCGATC
psacF	ACCTATAAAAATAGGCGTATCACGAGGC	For confirming correct gene insertion in pSA
NSII5F	CGCTTTGGGACTTGGAACGGT	For confirming genome integration of overexpression plasmids
NSII3R	GTAAGCGGGCCACGGCAGC

## Sheet: Table 7A
Table 7A: p-values from two-factor and single-factor ANOVA analyses of growth (days 7 - 19 data), FFA production (days 10 - 19 data), and photosynthetic yield (day 7 data) for comparison of targeted mutants and the control strain (SE02a).
Strain	p-values
	Relative OD730	Relative FFA	Photosynthetic Yield (Fv'/Fm')
			SE02a#1	SE02a#3
SB2632#1	0.73669	0.513535	0.79135	0.331411
SB2632#2	0.30414	0.0672693	0.611385	0.282005
S1655#2	8.37659e-05	7.07256e-05	0.00424344	0.00717728
S1655#5	4.14991e-05	0.000577817	0.00975596	0.01533
S0122#3	0.355866	0.406621	0.493257	0.589808
S0122#4	0.000302114	1.39948e-05	0.0175167	0.0297828
S1476#1	0.176321	0.620732	0.415645	0.228722
S1476#2	0.490817	0.134738	0.46901	0.649122
S0900#1	0.027546	0.154239	0.260575	0.182142
S0900#2	0.000503014	0.000217371	0.000127981	0.000544054
S1845#1	2.90892e-05	2.18897e-08	0.518016	0.936131
S1845#2	0.525569	0.315337	0.432649	0.232637
S1214#1	0.000717979	0.00809918	0.000662037	0.00291
S1214#2	0.22278	0.026437	0.458088	0.239714
S0437#1	0.00129785	0.0605164	0.98389	0.439966
S0437#2	0.000140481	0.000758633	0.602113	0.873233
S0801#1	2.65094e-05	0.000467344	0.000127175	0.000837985
S0801#2	0.805738	0.507528	0.260575	0.182142
S1656#1	1.094e-05	2.28118e-05	0.000552079	0.00134561
S1656#2	0.376567	0.0973528	0.904765	0.428452
Δ0444#1	0.416039	0.144113	0.279948	0.971861
Δ0444#6	0.552448	0.888927	0.44887	0.941365
Δ2175#1	0.0476389	0.15962	0.776048	0.52223
Δ2175#2	0.125622	0.233491	0.506368	0.830248
Δ1224#1	0.71297	0.297826	0.667784	0.6259
Δ1224#3	0.237567	0.0929828	0.686969	0.309354
Δ1464#2	0.142271	0.000336277	0.0110283	0.0205615
Δ1464#5	0.282561	0.000343367	0.505825	0.815397
Δ1607#3	0.00424288	0.000714614	0.428702	0.590471
Δ1607#9	0.578604	0.420276	0.902573	0.417188
