# Supplementary material for: RNA-Seq analysis and targeted mutagenesis for improved free fatty acid production in an engineered cyanobacterium
Source: Biotechnol Biofuels. 2013 Aug 6;6:113. doi: 10.1186/1754-6834-6-113 (PMC3750487; doi:10.1186/1754-6834-6-113)
Supplement: Additional file 2: Table S3 — Listing the up-regulated genes from the comparative transcriptomics analysis. Table S4, listing the down-regulated genes from the comparative transcriptomics analysis. [file 1754-6834-6-113-S2.xlsx]

## Sheet: Table_A3
Table A3: Up-regulated genes in common among FFA toxicity in S. elongatus PCC 7942 and stress conditions in other cyanobacteria. Differentially expressed genes associated only with comparison F were omitted (see Materials and Methods). * Indicates homologs of 'core transcriptional response' genes from Synechocystis sp. PCC 6803.10
					7002																					6803
					7002 homolog	Cold Stress (22°C)1		Cold Stress (30°C)1		Low Salt1		1.5M NaCl1		Heat Shock1		CO2-limited2		N-limited2		S-limited2		P-limited2		Fe-limited2		6803 Locus	Oxidative Stress3		NaCl Stress4		Sorbitol Stress4		NaCl Stress5		Sorbitol Stress6		Cold Stress6		Cold Stress7		Heat Stress (20min)8		Heat Stress (60min)8		Ethanol Stress (all times)9
7942 Locus	Product	Average FFA FC	Count	Average stress FC		FC	p-value	FC	p-value	FC	p-value	FC	p-value	FC	p-value	FC	p-value	FC	p-value	FC	p-value	FC	p-value	FC	p-value		FC	p-value	FC	SE	FC	SE	FC	p-value	FC	p-value	FC	p-value	FC	p-value	FC	p-value	FC	p-value	FC	p-value
Stress Response Proteins
Synpcc7942_1997	high light-inducible protein	5.84	13	11.4663	SYNPCC7002_A0602 , SYNPCC7002_A1476							2.70, 21.29	<0.0001, <0.0001	9.92, 37.45	<0.0001, <0.0001	3.00, 4.31	<0.0001, <0.0001	9.43, 42.76	<0.0001, <0.0001	6.85, 3.47	<0.0001, <0.0001			5.13, 15.33	<0.0001, <0.0001	ssl2542 , ssr2595	2.8	2e-05	5, 13.4	0.8, 1.6	4.8, 7	1.8, 1.4	2.05, 50.5	0.14 9.3	7, 8		4.8, 3.7								4.5	-
Synpcc7942_2401 (hsp20, hspA)*	heat shock protein Hsp20, homologous to HspA	5.23	11	102.593	SYNPCC7002_A0654							2.8845	<0.0001	892.504	<0.0001	9.73858	<0.0001	4.41071	<0.0001							sll1514	5.85	8.4e-12	56.2	10.7	26.5	4.5	23.9	5.8	16.8						68.0868	2.87119	21.647	0.128081
Synpcc7942_1813 (hsp90)*	heat shock protein 90	2.18	9	7.74439	SYNPCC7002_A1902							2.40736	<0.0001	13.8305	<0.0001											sll0430	2.7	4.2e-08	1.9	0.1	3.8	0.7	2.13	0.07	4.6						34.613	5.58619	3.71865	0.150437
Synpcc7942_2164	cell death suppressor protein Lls1-like protein	2.74	7	5.41806	SYNPCC7002_A2607					2.3425	0.0537	4.42497	<0.0001	7.47303	<0.0001			6.10908	<0.0001	5.94412	<0.0001			7.58273	<0.0001	slr1747	4.05	1e-06
Synpcc7942_0801*	superoxide dismutase	2.56	6	7.81863	SYNPCC7002_A0242							2.72994	<0.0001	4.3049	<0.0001											slr1516			16.5	1.6	4.9	0.7			12.9						5.57692	0.36509
Synpcc7942_0243*	high light inducible polypeptide HliC	3.3	5	4.98556	ST210																					ssl1633			6.5	0.9	5.1	0.5			3.5		2.9				6.9278	0.530906
Synpcc7942_1259 (arsA)*	arsenite-activated ATPase ArsA	2.13	4	2.89626	SYNPCC7002_A2186							3.22709	<0.0001	3.72195	<0.0001			2.21598	<0.0001							sll0086	2.42	3e-08
Synpcc7942_1214*	glutathione peroxidase	2.63	3	2.36175	SYNPCC7002_A0117							2.37569	<0.0001													slr1171															2.28654	0.146077	2.42303	0.301624
Synpcc7942_0437	glutathione peroxidase	2.54	0
Synpcc7942_2012*	stage II sporulation protein D-like protein	2.26	0		SYNPCC7002_A1891																					sll1283
Synpcc7942_1991	large conductance mechanosensitive channel protein	2.03	0		SYNPCC7002_A2462																					slr0875
Photosynthesis
Synpcc7942_2127 (nblA)*	phycobilisome degradation protein	4.37	7	19.0602	SYNPCC7002_A1821 , SYNPCC7002_A1933									26.01, 5.40	<0.0001, <0.0001	8.92, 6.79	<0.0001, <0.0001	59.16, 83.39	<0.0001, <0.0001	8.34, 11.53	<0.0001, <0.0001			3.07, 9.53	<0.0001, <0.0001	ssl0453 , ssl0452	4.31	3.7e-07															2.27299	0.154118
Synpcc7942_0893*	photosystem II D1 protein (photosystem q(b) protein)	4.08	7	3.94445	SYNPCC7002_A0157 , SYNPCC7002_A1418							2.12753	<0.0001	5.01893	<0.0001	5.7379	<0.0001	3.73, 2.64	<0.0001, <0.0001	4.54892	<0.0001			4.90097	<0.0001	slr1311 , sll1867															2.85138	0.139613
Synpcc7942_0970	phytoene dehydrogenase	2.85	7	4.67768	SYNPCC7002_A1623							4.80319	<0.0001	13.0534	<0.0001	2.88528	<0.0001	4.24681	<0.0001	3.29227	<0.0001			2.44277	<0.0001	slr1293	2.02	0.00037
Synpcc7942_0224 (psbN)	photosystem II reaction center protein N	2.23	4	2.60866	SYNPCC7002_A0809									3.90728	<0.0001	2.73124	<0.0001			2.12613	<0.0001					smr0009																			1.67	-
Synpcc7942_1637	photosystem II D2 protein (photosystem q(a) protein)	2.42	3	3.14619	SYNPCC7002_A1560 , SYNPCC7002_A2199	2.86292	<0.0001	2.49882	<0.0001					4.07684	<0.0001											sll0849 , slr0927
Synpcc7942_0655	photosystem II D2 protein (photosystem q(a) protein)	2.39	3	3.14619	SYNPCC7002_A1560 , SYNPCC7002_A2199	2.86292	<0.0001	2.49882	<0.0001					4.07684	<0.0001											sll0849 , slr0927
Synpcc7942_1072	cob(I)yrinic acid a,c-diamide adenosyltransferase	3.49	0
Synpcc7942_1391	Mg chelatase-like protein	3.13	0		SYNPCC7002_A0360																					slr0904
Synpcc7942_0508	geranylgeranyl reductase	2.17	0
Synpcc7942_1249*	photosystem I reaction center subunit IX	2.06	0		SYNPCC7002_A1009																					sml0008
Electron Transport
Synpcc7942_1439 (ndhD2)*	NAD(P)H-quinone oxidoreductase subunit 4	3.31	12	10.5432	SYNPCC7002_A1973							5.96842	<0.0001	2.33524	<0.0001	16.8796	<0.0001	6.1235	<0.0001	54.2641	<0.0001	2.62998	<0.0001	18.2876	<0.0001	slr1291	4.19	2.7e-08							4		6.6		2.8	0.55					2.44	-
Synpcc7942_0698*	ferredoxin	2.91	10	4.46114	SYNPCC7002_A2152							2.43343	<0.0001	6.47271	<0.0001	2.79816	<0.0001			3.71318	<0.0001					ssl3044	2.74	9.7e-05	5.7	1.5	3.5	1.2	2.44	0.68	4.5						10.314	0.0492657
Synpcc7942_1478 (cytM)*	cytochrome CytM	2.14	9	9.48796	SYNPCC7002_A0375	3.67163	<0.0001	2.90072	<0.0001			11.5838	<0.0001	2.57622	0.0594	5.19731	<0.0001	13.7427	<0.0001	23.6383	<0.0001			19.8809	<0.0001	sll1245											2.2
Synpcc7942_2425	chaperon-like protein for quinone binding in photosystem II	2.58	2	2.45	SYNPCC7002_A0216																					slr0399											2.5		2.4	0.87
Synpcc7942_1767	cytochrome oxidase d subunit I	2.02	1	1.63																						slr1379																			1.63	-
Synpcc7942_1572	dehydrogenase subunit-like protein	3.14	0		SYNPCC7002_A0724
Synpcc7942_2384	pyruvate:ferredoxin/flavodoxin oxidoreductase	2.88	0		SYNPCC7002_A1443																					sll0741
Synpcc7942_1630	cytochrome c6	2.65	0																							sll1796
Synpcc7942_2601	cytochrome aa3 controlling protein	2.46	0		SYNPCC7002_A1161																					sll1898
Synpcc7942_0202	Cbb3-type cytochrome oxidase subunit 1-like protein	2.14	0
Carbon Metabolism
Synpcc7942_1215	acyl-CoA dehydrogenase	2.28	3	7.30136	SYNPCC7002_A2239													15.2613	<0.0001	3.22626	0.0002			3.41649	0.0001
Synpcc7942_1423*	carbonate dehydratase	2.17	2	2.26258	SYNPCC7002_A1800							2.4451	<0.0001			2.08006	<0.0001									sll1031
Synpcc7942_1421*	carboxysome assembly protein	2.05	2	2.6475	SYNPCC7002_A1802 , SYNPCC7002_A1803					2.63, 2.94	<0.0001, <0.0001					2.41, 2.61	<0.0001, <0.0001									sll1029 , sll1028
Synpcc7942_1574	glucosidase	3.48	0
Synpcc7942_1573	3-oxoacyl-ACP reductase	3.02	0																							sll5079
Synpcc7942_0039*	6-phosphogluconate dehydrogenase	2.52	0		SYNPCC7002_A0221																					sll0329
Synpcc7942_2388*	oxalate decarboxylase	2.51	0																							sll1358
Synpcc7942_1575	glycogen debranching protein	2.41	0
Synpcc7942_2335	fructose-1,6-bisphosphatase	2.28	0		SYNPCC7002_A0329																					slr0952
Synpcc7942_2564	biotin carboxyl carrier protein	2.19	0		SYNPCC7002_A0052																					slr0435
Synpcc7942_0040	dihydroneopterin aldolase	2.18	0		SYNPCC7002_A0307																					slr1626
Synpcc7942_1424	carbon dioxide concentrating mechanism protein	2.17	0																							sll1032
Synpcc7942_0969	carboxymethylenebutenolidase	2.12	0
Synpcc7942_2238	glucose transport protein	2.07	0																							sll0771
Synpcc7942_2079	acetate kinase	2.06	0																							sll1299
Synpcc7942_2334	glucose-6-phosphate 1-dehydrogenase	2.06	0		SYNPCC7002_A1459																					slr1843
Nitrogen Metabolism
Synpcc7942_1237	nitrate transport ATP-binding subunits C and D	2.22	6	4.67297	SYNPCC7002_G0014 , SYNPCC7002_A1171 , SYNPCC7002_G0015					4.14, 10.48	<0.0001, <0.0001	7.65561	0.0001	2.08947	0.0001	2.44433	0.0091			2.91435	0.0009			5.55, 2.11	<0.0001, <0.0001	sll1452 , slr0043
Synpcc7942_1239*	ABC-type nitrate/nitrite transport system substrate-binding protein	2.92	5	5.82626	SYNPCC7002_A1171 , SYNPCC7002_G0015					10.4717	<0.0001	7.65561	0.0001											2.1148	<0.0001	sll1450							6.3	0.1							2.58918	0.38844
Synpcc7942_1240 (nirA)	ferredoxin-nitrite reductase	2.62	3	2.23879	SYNPCC7002_A1827							2.32638	<0.0001													slr0898							2.8	0.2											1.59	-
Synpcc7942_1235	assimilatory nitrate reductase (ferredoxin)	2.38	1	2.73874	SYNPCC7002_A1314							2.73874	<0.0001													sll1454
Synpcc7942_1238*	nitrate transport permease	2.3	1	5.3																						sll1451 , slr0041							5.3	1
Synpcc7942_0369	flavin-containing monoamine oxidase	2.88	0																							slr0782
Synpcc7942_2410	adenosine deaminase	2.52	0
Hydrogen Metabolism
Synpcc7942_2557 (hoxU)	bidirectional hydrogenase complex protein HoxU	2.97	0
Synpcc7942_2556	NAD-reducing hydrogenase HoxS delta subunit	2.73	0		SYNPCC7002_A0198																					sll1224
Synpcc7942_2555	NAD-reducing hydrogenase HoxS subunit beta	2.66	0		SYNPCC7002_A0200																					sll1226
Synpcc7942_2386 (hypD)	hydrogenase expression/formation protein HypD	2.65	0
Synpcc7942_2551 (hypF)	[NiFe] hydrogenase maturation protein HypF	2.37	0
Protein Biosynthesis and Processing
Synpcc7942_2314 (groES)*	co-chaperonin GroES	3.32	5	21.6997	SYNPCC7002_A2457									41.8902	<0.0001											slr2075	3.6	5.9e-10							2.8						44.7498	2.25747	15.4585	1.00349
Synpcc7942_2313 (groEL)*	molecular chaperone GroEL	2.44	5	17.2968	SYNPCC7002_A2458									54.6612	<0.0001											slr2076	3.17	5.4e-06							3.5						8.70408	1.48024	16.4489	2.40404
Synpcc7942_0634 (rplK)*	50S ribosomal protein L11	2.37	2	2.42156	SYNPCC7002_A1029									2.44311	<0.0001											sll1743											2.4
Synpcc7942_0463*	protein tyrosine phosphatase	2.24	2	2.73305	SYNPCC7002_A0973																					slr0328															3.0861	0.187493			2.38	-
Synpcc7942_1220 (rpmA)	50S ribosomal protein L27	2.31	1	2.69795	SYNPCC7002_A0489									2.69795	<0.0001											ssr2799
Synpcc7942_1567	ribosomal protein L36	3.51	0
Synpcc7942_0370	O-acetylhomoserine/O-acetylserine sulfhydrylase	2.18	0
Synpcc7942_1609	protein splicing (intein) site	2.07	0																							slr0833
Nucleotide Biosynthesis and Processing
Synpcc7942_2119*	RNA methyltransferase TrmH group 3	2.06	5	2.62055	SYNPCC7002_A0385	2.21134	<0.0001					2.39565	<0.0001					4.03931	<0.0001	2.43643	<0.0001					slr0955													2.02	0.47
Synpcc7942_1251 (gcp)	DNA-binding/iron metalloprotein/AP endonuclease	2.37	3	2.83905	SYNPCC7002_A1007							3.72088	<0.0001			2.24795	<0.0001			2.54833	<0.0001					slr0807
Synpcc7942_1562	ADP-ribosylglycohydrolase-like protein	2.48	1	2.0361	SYNPCC7002_A0399							2.0361	<0.0001
Synpcc7942_2323 (grxC)	glutaredoxin GrxC	2.38	1	4.11557	SYNPCC7002_A0282									4.11557	<0.0001											slr1562
Synpcc7942_1612	pyridine nucleotide transhydrogenase subunit alpha	2.12	1	2.00046	SYNPCC7002_A0986																	2.00046	<0.0001			slr1239
Synpcc7942_2120*	ribonuclease III	2.99	0		SYNPCC7002_A0384																					slr0954
Synpcc7942_1779 (recN)	DNA repair protein RecN	2.93	0
Synpcc7942_1073 (rph)	ribonuclease PH	2.78	0
Synpcc7942_2385	dihydroorotate dehydrogenase 2	2.56	0		SYNPCC7002_A1442																					sll0744
Synpcc7942_1610	pyridine nucleotide transhydrogenase subunit beta	2.12	0		SYNPCC7002_A0984																					slr1434
Transporters
Synpcc7942_0197	folate/biopterin transporter	2.57	8	3.51989	SYNPCC7002_A2557							2.16737	<0.0001	6.52683	<0.0001	4.543	<0.0001	5.54966	<0.0001	2.26249	<0.0001			2.67765	<0.0001	slr0642	2.1	0.0012													2.33208	0.0925323
Synpcc7942_1464*	porin	2.33	8	7.49156	SYNPCC7002_G0011 , SYNPCC7002_A1034 , SYNPCC7002_A0782 , SYNPCC7002_A2813							2.21047	<0.0001	2.40612	<0.0001	42.83, 2.60	<0.0001, <0.0001	2.44552	<0.0001	2.37887	<0.0001	10.4686	<0.0001	7.27025	<0.0001	slr0042 , slr1841 , slr1908 , sll0772 , sll1271 , sll1550															2.3058	0.267045
Synpcc7942_1607*	porin; major outer membrane protein	2.16	8	4.21223	SYNPCC7002_G0011 , SYNPCC7002_A1034 , SYNPCC7002_A0782 , SYNPCC7002_A2813							2.21047	<0.0001	2.40612	<0.0001	42.83, 2.60	<0.0001, <0.0001	2.44552	<0.0001	2.37887	<0.0001	10.4686	<0.0001	7.27025	<0.0001	slr0042 , slr1841 , slr1908 , sll0772 , sll1271 , sll1550															2.3058	0.267045
Synpcc7942_0445	ABC-type dipeptide/oligopeptide/nickel transport systems permease components-like protein	2.33	3	2.30238	SYNPCC7002_A1455													2.50782	<0.0001	2.16321	<0.0001			2.23612	<0.0001	sll0833
Synpcc7942_2175	transport system substrate-binding protein	2.99	0
Synpcc7942_1474	monovalent cation/H+ antiporter subunit C	2.77	0		SYNPCC7002_A2373																					slr2006, slr200
Synpcc7942_1224*	ABC-transporter membrane fusion protein	2.74	0																							sll1481
Synpcc7942_1462	imelysin	2.73	0
Synpcc7942_2450*	general secretion pathway protein D	2.35	0		SYNPCC7002_A0504																					slr1277
Synpcc7942_1668	potassium-transporting ATPase subunit A	2.31	0		SYNPCC7002_G0060																					slr1728
Synpcc7942_1354	export protein	2.27	0		SYNPCC7002_A0087, SYNPCC7002_A179																					slr0616
Synpcc7942_1223 (devC)	DevC protein	2.16	0
Synpcc7942_1669	potassium-transporting ATPase subunit B	2.1	0		SYNPCC7002_G0059																					slr1729
Synpcc7942_2052	oligopeptides ABC transporter permease	2	0		SYNPCC7002_A0919
Regulation
Synpcc7942_0672 (sigD)*	RNA polymerase sigma factor SigD	5.25	11	4.22473	SYNPCC7002_A1832							4.0733	<0.0001	10.9931	<0.0001	2.16607	<0.0001	5.76189	<0.0001	2.8913	<0.0001			2.24048	<0.0001	sll2012	7.85	8.6e-11							2.7		2.3		2.53	0.69	2.96594	0.880249
Synpcc7942_1453*	two component transcriptional regulator	2.03	1	2.15	SYNPCC7002_A0979																					slr0947																			2.15	-
Synpcc7942_1849 (sigC)*	RNA polymerase sigma factor SigC	3.98	0
Synpcc7942_2416	two component transcriptional regulator	2.79	0
Synpcc7942_0938 (arsR)	ArsR family transcriptional regulator	2.45	0
Synpcc7942_0556	two component transcriptional regulator	2.34	0		SYNPCC7002_A0937
Synpcc7942_1557 (sigA)	principal RNA polymerase sigma factor SigA	2.16	0
c-di-GMP Associated Proteins
Synpcc7942_0236	cyclic nucleotide-binding protein	2.42	0																							slr0842
Cell Wall Biosynthesis
Synpcc7942_0715*	UDP-N-acetylglucosamine 1-carboxyvinyltransferase	2.25	1	2.03	SYNPCC7002_A1105																					slr0017													2.03	0.56
Synpcc7942_1825	CDP-diacylglycerol--glycerol-3-phosphate 3-phosphatidyltransferase	2.01	1	3.05167	SYNPCC7002_A0877											3.05167	<0.0001									sll1522
Synpcc7942_1740 (murB)	UDP-N-acetylenolpyruvoylglucosamine reductase	2.25	0
Synpcc7942_0528	lipopolysaccharide biosynthesis proteins LPS	3.15	0
Synpcc7942_1193	phospholipid/glycerol acyltransferase	2.08	0																							sll1752
Synpcc7942_0680	C-5 sterol desaturase	2.03	0																							slr0224, sll151
Synpcc7942_0829	lipoproteins-like	2.01	0
Other
Synpcc7942_1606*	Beta-Ig-H3/fasciclin	2.95	12	12.4358	SYNPCC7002_A1469							20.8224	<0.0001	15.9515	<0.0001	3.49072	<0.0001	13.8186	<0.0001	2.90931	<0.0001			12.66	<0.0001	sll1483	15.27	2.1e-11	7.8	1.3	22.9	0.6			23.3						5.10679	1.07545			5.2	-
Synpcc7942_1525 (typA)	GTP-binding protein TypA	2.14	10	3.55802	SYNPCC7002_A0708	2.85821	<0.0001			2.08937	<0.0001	4.04871	<0.0001	2.15924	<0.0001	2.51442	<0.0001	2.74487	<0.0001	10.889	<0.0001			3.03639	<0.0001	slr1105											2.8		2.44	0.64
Synpcc7942_1089	ATPase	2.13	6	24.3851	SYNPCC7002_A2353									31.96	<0.0001	2.89368	<0.0001									slr1641			8.4	1.2	3.5	1.2			7.1						92.457	9.06109
Synpcc7942_0217	phosphatase-like protein	3.42	4	5.18698	SYNPCC7002_A1528									3.60893	<0.0001	7.52619	<0.0001	7.06398	<0.0001	2.54882	<0.0001					slr0586
Synpcc7942_1414	ATPase	2.2	4	2.90767	SYNPCC7002_A0910											2.06841	<0.0001	2.54146	<0.0001	3.86004	<0.0001			3.16076	<0.0001	slr0544
Synpcc7942_2574	ATPase	3.43	2	2.16467	SYNPCC7002_A1734	2.14221	<0.0001																			sll1599																	2.18713	0.0369712
Synpcc7942_1631*	TPR repeat-containing protein	2.42	2	2.22261	SYNPCC7002_A2159 , SYNPCC7002_E0018																			2.24523	<0.0001	sll0910 , slr0751 , sll1882 , sll1667	2.2	1.4e-05
Synpcc7942_0231	acetyltransferase	3.58	0
Synpcc7942_2249	S-adenosylmethionine decarboxylase proenzyme	2.53	0		SYNPCC7002_A0430
Synpcc7942_0748	Phage major tail tube protein	2.39	0
Synpcc7942_1282 (moaA)	molybdenum cofactor biosynthesis protein A	2.32	0
Synpcc7942_2590*	pilin-like protein	2.28	0		SYNPCC7002_A1602, SYNPCC7002_A160																					slr1929, slr193
Synpcc7942_1216 (kaiC)	circadian clock protein KaiC	2.17	0
Synpcc7942_0860 (cheW)	chemotaxis protein CheW	2.17	0
Synpcc7942_2333	opcA protein	2.09	0		SYNPCC7002_A1458																					slr1734
Synpcc7942_2458	ComEC/Rec2-like protein	2.07	0		SYNPCC7002_A0827																					sll1929
Synpcc7942_0198	type 2 NADH dehydrogenase	2.04	0																							sll1484
Synpcc7942_2452	Tfp pilus assembly protein PilN-like protein	2.03	0		SYNPCC7002_A0502																					slr1275
Synpcc7942_1596	short chain dehydrogenase	2.01	0		SYNPCC7002_A1978																					slr0315
Synpcc7942_2043	S-adenosylmethionine decarboxylase proenzyme	2.01	0		SYNPCC7002_A0430
Synpcc7942_2493	ATPase	2	0		SYNPCC7002_A1996
Synpcc7942_2453 (pilM)*	type IV pilus assembly protein PilM	2	0
Hypothetical Proteins
Synpcc7942_1090	hypothetical protein	2.06	9	3.12071	SYNPCC7002_A0381	2.11542	<0.0001			2.32487	<0.0001	2.14068	<0.0001	3.90536	<0.0001	2.16266	<0.0001	5.8357	<0.0001	4.29014	<0.0001			2.7016	<0.0001	sll1071							2.61	0.67
Synpcc7942_0091	hypothetical protein	2.87	7	3.40471	SYNPCC7002_A0518									7.24838	<0.0001	3.41943	<0.0001	2.32952	0.0035	2.42957	0.0018			2.06707	0.015	sll1797									2.9								3.43898	0.566755
Synpcc7942_1101*	hypothetical protein	2.17	7	4.36817																						slr1204 , sll1427	2.6	9.8e-05	4.8	0.3	4.6	0.7			4.9						5.99864	0.721712	2.52855	0.143518	5.15	-
Synpcc7942_0364	hypothetical protein	5.24	5	6.01919	SYNPCC7002_A2772							7.01395	<0.0001	2.11525	0.025			15.1655	<0.0001	2.27761	0.0001			3.52366	<0.0001
Synpcc7942_0425	hypothetical protein	2.42	5	2.68368	SYNPCC7002_A2362							3.10657	<0.0001					2.47095	<0.0001	2.98655	<0.0001			2.80431	<0.0001	slr1638	2.05	0.00084
Synpcc7942_0443	hypothetical protein	2.28	5	6.40835	SYNPCC7002_A2605									2.14049	<0.0001											slr1704			17.4	1.2	2.3	0.6									2.30124	0.255864			7.9	-
Synpcc7942_0199	hypothetical protein	2.17	5	2.87973	SYNPCC7002_A0728							3.05178	<0.0001			2.78785	<0.0001	2.83514	<0.0001	2.00934	<0.0001			3.71454	<0.0001	sll1486
Synpcc7942_1778	hypothetical protein	2.56	4	2.66068	SYNPCC7002_A1843													2.54758	<0.0001	2.7009	<0.0001			2.39422	<0.0001	sll0005									3
Synpcc7942_2126	hypothetical protein	4.37	3	6.4558	SYNPCC7002_A2130							4.51183	<0.0001	11.3911	<0.0001	3.46447	<0.0001
Synpcc7942_2572	hypothetical protein	3.87	3	6.19188	SYNPCC7002_A2244									7.87355	<0.0001											slr1915	2.23	2.3e-05													8.47209	0.7567
Synpcc7942_2088	hypothetical protein	2.42	3	3.84209	SYNPCC7002_A2520									4.67504	<0.0001	2.90892	<0.0001	3.9423	<0.0001							ssr0349
Synpcc7942_0398*	hypothetical protein	2.35	3	2.98874	SYNPCC7002_A1387							2.35621	0.0003													slr1676	2.19	1.6e-07																	4.42	-
Synpcc7942_2017	hypothetical protein	2.19	3	3.89068	SYNPCC7002_A2129							2.70543	0.0023			3.21659	<0.0001									ssl0353																			5.75	-
Synpcc7942_0850	hypothetical protein	2.18	3	2.66822	SYNPCC7002_A2248											2.65224	<0.0001	3.33112	<0.0001					2.02129	<0.0001	slr0921
Synpcc7942_1023	hypothetical protein	2.15	3	2.60674	SYNPCC7002_A2126							2.10498	<0.0001					2.80896	<0.0001	2.90629	<0.0001
Synpcc7942_1154*	hypothetical protein	3.34	2	3.15976																						slr1413	2.11	4.5e-06													4.20952	0.59515
Synpcc7942_2355	hypothetical protein	2.62	2	2.3283	SYNPCC7002_A1986									2.01362	<0.0001	2.64298	<0.0001									slr0058
Synpcc7942_2583	hypothetical protein	2.47	2	2.58516	SYNPCC7002_A1858							2.22955	<0.0001											2.94077	<0.0001	slr1900
Synpcc7942_0843	hypothetical protein	2.29	2	2.03	SYNPCC7002_A0913																					sll1911	2.05	9.8e-05											2.01	0.21
Synpcc7942_0709	hypothetical protein	2.42	1	2.05332	SYNPCC7002_A2482											2.05332	<0.0001
Synpcc7942_0382	hypothetical protein	2.33	1	2.2037																						sll1834 , sll0498															2.2037	0.294269
Synpcc7942_1797	hypothetical protein	2.12	1	2.54196	SYNPCC7002_G0027 , SYNPCC7002_D0030, SYNPCC7002_G0051									2.54196	<0.0001											st1618 , slr5010 , sll6109 , slr7005 , sll6059
Synpcc7942_0013	hypothetical protein	8.82	0
Synpcc7942_1120	hypothetical protein	4.35	0
Synpcc7942_0551*	hypothetical protein	3.63	0		SYNPCC7002_A1213																					slr1634
Synpcc7942_1270	hypothetical protein	3.62	0
Synpcc7942_0229	hypothetical protein	3.34	0		SYNPCC7002_A1450
Synpcc7942_0444	hypothetical protein	3.27	0
Synpcc7942_2422*	hypothetical protein	3.14	0		SYNPCC7002_A1493																					sll1942
Synpcc7942_0163	hypothetical protein	3.12	0																							slr0482
Synpcc7942_0797	hypothetical protein	3.03	0																							ssr2062
Synpcc7942_2387	hypothetical protein	2.99	0																							sll1359
Synpcc7942_0374	hypothetical protein	2.99	0
Synpcc7942_2414	hypothetical protein	2.92	0
Synpcc7942_0630	hypothetical protein	2.91	0		SYNPCC7002_A0778
Synpcc7942_0373	hypothetical protein	2.85	0
Synpcc7942_1818	hypothetical protein	2.78	0																							sll1219
Synpcc7942_1670	hypothetical protein	2.78	0
Synpcc7942_1561	hypothetical protein	2.67	0
Synpcc7942_0769	hypothetical protein	2.62	0		SYNPCC7002_A2751																					sll0997
Synpcc7942_1328*	hypothetical protein	2.62	0																							sll0939
Synpcc7942_0747	hypothetical protein	2.6	0
Synpcc7942_0770	hypothetical protein	2.54	0		SYNPCC7002_A0064																					slr0306
Synpcc7942_2185	hypothetical protein	2.54	0		SYNPCC7002_A1205																					sll0678
Synpcc7942_2326*	hypothetical protein	2.51	0																							slr1258
Synpcc7942_2591	hypothetical protein	2.5	0		SYNPCC7002_A1603																					slr1931
Synpcc7942_0253	hypothetical protein	2.48	0
Synpcc7942_0230	hypothetical protein	2.48	0
Synpcc7942_0544	hypothetical protein	2.45	0																							ssl2595
Synpcc7942_0761	hypothetical protein	2.43	0
Synpcc7942_1822	hypothetical protein	2.4	0
Synpcc7942_0055	hypothetical protein	2.39	0
Synpcc7942_0033	hypothetical protein	2.39	0		SYNPCC7002_G0034
Synpcc7942_B2632	hypothetical protein	2.35	0
Synpcc7942_1164	hypothetical protein	2.33	0
Synpcc7942_2424	hypothetical protein	2.32	0
Synpcc7942_0762	hypothetical protein	2.3	0
Synpcc7942_0162	hypothetical protein	2.27	0
Synpcc7942_1674	hypothetical protein	2.27	0
Synpcc7942_0157	hypothetical protein	2.26	0
Synpcc7942_0168	hypothetical protein	2.24	0
Synpcc7942_2241	hypothetical protein	2.23	0
Synpcc7942_0052	hypothetical protein	2.21	0																							slr1815
Synpcc7942_2307	hypothetical protein	2.21	0
Synpcc7942_0200	hypothetical protein	2.19	0		SYNPCC7002_A0729																					sll1485
Synpcc7942_0768	hypothetical protein	2.19	0
Synpcc7942_0994	hypothetical protein	2.19	0
Synpcc7942_2608	hypothetical protein	2.16	0
Synpcc7942_2498	hypothetical protein	2.16	0
Synpcc7942_0035	hypothetical protein	2.16	0
Synpcc7942_0115	hypothetical protein	2.15	0
Synpcc7942_0381	hypothetical protein	2.14	0
Synpcc7942_1788	hypothetical protein	2.14	0		SYNPCC7002_A0041																					sll1586
Synpcc7942_1785	hypothetical protein	2.13	0		SYNPCC7002_A2349
Synpcc7942_1084	hypothetical protein	2.12	0
Synpcc7942_0751	hypothetical protein	2.12	0
Synpcc7942_1655	hypothetical protein	2.11	0
Synpcc7942_0726	hypothetical protein	2.1	0
Synpcc7942_1556	hypothetical protein	2.1	0
Synpcc7942_0871	hypothetical protein	2.1	0																							st2613
Synpcc7942_1634	hypothetical protein	2.09	0
Synpcc7942_1876	hypothetical protein	2.08	0		SYNPCC7002_F0036																					sll7070
Synpcc7942_B2641	hypothetical protein	2.08	0
Synpcc7942_1812	hypothetical protein	2.07	0
Synpcc7942_2500	hypothetical protein	2.07	0
Synpcc7942_0092	hypothetical protein	2.07	0		SYNPCC7002_A1257
Synpcc7942_1081	hypothetical protein	2.07	0		SYNPCC7002_A2267																					sll0493
Synpcc7942_0005	hypothetical protein	2.06	0		SYNPCC7002_G0066																					slr0360
Synpcc7942_2125	hypothetical protein	2.06	0		SYNPCC7002_A0822																					sll1736
Synpcc7942_2499	hypothetical protein	2.06	0
Synpcc7942_0237	hypothetical protein	2.06	0
Synpcc7942_1102	hypothetical protein	2.06	0
Synpcc7942_1821	hypothetical protein	2.06	0
Synpcc7942_2447	hypothetical protein	2.05	0
Synpcc7942_0020	hypothetical protein	2.05	0
Synpcc7942_0201	hypothetical protein	2.05	0
Synpcc7942_0834	hypothetical protein	2.04	0																							sll1507
Synpcc7942_2034	hypothetical protein	2.03	0																							slr1125
Synpcc7942_1368	hypothetical protein	2.01	0
Synpcc7942_1156	hypothetical protein	2.01	0

## Sheet: Table_A4
Table A4: Down-regulated genes in common among FFA toxicity in S. elongatus PCC 7942 and stress conditions in other cyanobacteria. Differentially expressed genes associated only with comparison F were omitted (see Materials and Methods). * Indicates homologs of 'core transcriptional response' genes from Synechocystis sp. PCC 6803.10
					7002																							6803
					7002 Locus	Cold Stress (22°C)1		Cold Stress (30°C)1		Oxidative Stress1		Low Salt1		1.5M NaCl1		Heat Shock1		CO2-limited2		N-limited2		S-limited2		P-limited2		Fe-limited2		6803 Locus	Oxidative Stress3		NaCl Stress4		Sorbitol Stress4		Cold Stress7		Heat Stress (20min)8		Heat Stress (60min)8		Ethanol Stress (all times)9
7942 Locus	Product	Average FFA FC	Count	Average stress FC		FC	p-value	FC	p-value	FC	p-value	FC	p-value	FC	p-value	FC	p-value	FC	p-value	FC	p-value	FC	p-value	FC	p-value	FC	p-value		FC	p-value	FC	p-value	FC	p-value	FC	p-value	FC	p-value	FC	p-value	FC	p-value
Stress Response
Synpcc7942_1991	large conductance mechanosensitive channel protein	-2.02495	11	-6.93802	SYNPCC7002_A2462	-5.23702	0.0136774	-3.13287	0.0253125			-3.15623	0.45742	-5.66637	0.732479	-6.76541	0.883426	-6.69812	0.00896095	-5.17148	0.0133376	-19.9312	0.0396463	-5.06132	0.0127762	-8.5602	0.00732144	slr0875													-1.68	-
Synpcc7942_2401*	heat shock protein Hsp20	-3.19605	5	-5.26607	SYNPCC7002_A0654	-9.83152	5.73339	-5.64455	2.70909	-2.9475	1.14268													-2.64073	0.99676			sll1514													-2.80	-
Synpcc7942_1656	catalase/peroxidase HPI	-2.38173	3	-4.21142	SYNPCC7002_A2422											-2.02699	<0.01	-8.53139	<0.01			-2.07587	<0.01					sll1987
Synpcc7942_2444	phosphate binding protein	-2.14476	2	-2.06677	SYNPCC7002_A2284																	-2.06677	<0.01					sll0679													-3.09	-
Synpcc7942_2449*	1-Cys peroxiredoxin	-2.13486	1	-1.61	SYNPCC7002_A0320																							slr1198													-1.61	-
Synpcc7942_1208	prevent-host-death protein	-2.01451	1	-4.56																								ssr3571 , ssr2754 , ssr0761													-4.56	-
Synpcc7942_2445	phosphate binding protein	-13.002	0																									sll0679
Synpcc7942_1997	high light-inducible protein	-2.94171	0		SYNPCC7002_A0602, SYNPCC7002_A1476																							ssl2542, ssr259
Synpcc7942_0243*	high light inducible polypeptide HliC	-2.11707	0		ST210																							ssl1633
Synpcc7942_1214*	glutathione peroxidase	-2.10173	0		SYNPCC7002_A0117																							slr1171
Photosynthesis
Synpcc7942_1838	light-independent protochlorophyllide reductase subunit B	-2.42616	8	-4.61076	SYNPCC7002_A1652	-2.18257	0.178864							-2.86664	<0.01	-8.82259	<0.01	-3.26839	0.132228			-5.91895	0.1302			-2.90617	0.139884	slr0772	-6.31	<0.01											-1.89	-
Synpcc7942_0699 (psbM)	photosystem II reaction center protein M	-2.15172	8	-4.08511	SYNPCC7002_A2151							-2.52164	0.400604	-2.96218	0.42854	-6.24494	0.778358			-3.40964	0.0379378	-2.89483	0.0486119	-2.6426	0.057386	-7.91993	0.0250109	sml0003													-2.96	-
Synpcc7942_1249*	photosystem I reaction center subunit IX	-2.01868	7	-18.1307	SYNPCC7002_A1009									-2.03476	<0.01	-78.3141	<0.01	-3.55453	0.0535111	-4.11036	0.046768							sml0008							-2.64	0.55	-2.35	0.15			-3.48	-
Synpcc7942_2503*	protochlorophyllide oxidoreductase	-2.61692	5	-4.12591	SYNPCC7002_A0210									-2.73554	<0.01	-8.90881	<0.01	-2.66643	0.0141443	-2.19287	0.0294138							slr0506									-2.70	0.08
Synpcc7942_1054	PBS lyase	-2.46192	5	-3.94627	SYNPCC7002_A2213							-2.04157	0.0579118					-3.68711	<0.01	-2.69789	<0.01	-7.35849	<0.01					slr1878													-3.59, -3.59	-
Synpcc7942_1225	phycocyanobilin:ferredoxin oxidoreductase	-2.20145	5	-5.89999	SYNPCC7002_A2228									-2.94791	0.0266955	-15.3357	0.0234825			-2.58728	<0.01	-2.72905	<0.01					slr0116													-2.24	-
Synpcc7942_2600	protoheme IX farnesyltransferase	-2.06349	3	-2.44766	SYNPCC7002_A1160	-3.26047	<0.01	-2.02792	0.0155078							-2.05459	<0.01											sll1899
Synpcc7942_1391	Mg chelatase-like protein	-2.50539	2	-2.12044	SYNPCC7002_A0360	-2.16028	<0.01					-2.08061	0.0710776															slr0904
Synpcc7942_1705	photosystem II reaction center I protein I	-2.04079	1	-2.24																								sml0001													-2.24	-
Synpcc7942_0407	photosystem I reaction center subunit X	-2.03268	1	-1.74																								sll0629													-1.74	-
Synpcc7942_2127 (nblA)*	phycobilisome degradation protein NblA	-2.78306	0
Synpcc7942_1912a (psaM)	photosystem I reaction center subunit XII	-2.23755	0
Synpcc7942_0893*	photosystem q(b) protein	-2.15554	0		SYNPCC7002_A0157, SYNPCC7002_A1418																							slr1311, sll186
Synpcc7942_1854	precorrin-3 methyltransferase	-2.0798	0																									slr0969
Synpcc7942_0990 (cobU)	adenosylcobinamide kinase	-2.01225	0
Synpcc7942_0970	phytoene dehydrogenase	-2.00129	0		SYNPCC7002_A1623																							slr1293
Electron Transport
Synpcc7942_1131	ferredoxin-thioredoxin reductase variable subunit	-2.60323	6	-2.43384	SYNPCC7002_A2511							-2.23466	0.494303			-2.47055	0.525283			-2.26817	0.283587					-2.07583	0.288631	ssr0330	-3.12	<0.01											-3.54	-
Synpcc7942_1499*	ferredoxin (2Fe-2S)	-2.0084	5	-2.31768	SYNPCC7002_A2326													-2.00619	0.0818451							-2.62917	0.0408311	ssl0020									-2.12	0.07	-2.36	0.08	-3.49	-
Synpcc7942_2602*	cytochrome c oxidase subunit II	-2.83209	3	-2.80836	SYNPCC7002_A1162	-2.362	0.0188177					-2.7407	<0.01			-3.32239	<0.01											slr1136
Synpcc7942_1976*	NAD(P)H-quinone oxidoreductase subunit 4	-2.30376	3	-4.27379	SYNPCC7002_A2000											-6.41664	<0.01	-2.13093	<0.01									slr0331									-2.32	0.13
Synpcc7942_0309	NAD(P)H-quinone oxidoreductase subunit F	-2.88527	2	-10.0435	SYNPCC7002_A1805											-10.0435	<0.01											sll0026									-2.47	0.14
Synpcc7942_1630	cytochrome c6	-3.22264	1	-2.25																								sll1796													-2.25	-
Synpcc7942_2601	cytochrome aa3 controlling protein	-2.93094	1	-2.91815	SYNPCC7002_A1161	-2.91815	<0.01																					sll1898
Synpcc7942_2091*	NAD%28P%29H-quinone oxidoreductase subunit F	-2.01142	1	-1.89	SYNPCC7002_A0172																							sll1732													-1.89, -1.89	-
Carbon Metabolism
Synpcc7942_2151	cellulose synthase	-2.38985	8	-3.8932	SYNPCC7002_A2118	-2.72612	0.123456	-2.15642	0.158144			-2.01894	0.0624116	-2.41639	0.0356672	-14.1455	<0.01	-2.36443	0.14386			-3.18874	0.108059	-2.12907	0.16091
Synpcc7942_2384	pyruvate:ferredoxin (flavodoxin) oxidoreductase	-3.47805	7	-3.64394	SYNPCC7002_A1443	-6.93071	<0.01	-3.28435	<0.01			-2.08925	0.49649	-3.75083	0.79843							-3.62509	<0.01			-2.18343	<0.01	sll0741													-2.32	-
Synpcc7942_0245	glyceraldehyde-3-phosphate dehydrogenase	-2.09987	6	-16.3346	SYNPCC7002_A2697	-4.79511	<0.01					-3.44672	0.0177282			-56.7921	<0.01	-4.51666	<0.01			-12.1223	<0.01					slr0884													-1.96	-
Synpcc7942_0781	phosphoenolpyruvate synthase	-3.86464	5	-4.28893	SYNPCC7002_A0250	-7.08097	<0.01	-3.6595	<0.01			-3.33901	<0.01			-3.07623	<0.01											slr0301													-2.60	-
Synpcc7942_2297*	transaldolase/EF-hand domain-containing protein	-2.06906	4	-3.37223	SYNPCC7002_A1460	-5.53463	<0.01	-2.33426	<0.01													-2.24779	<0.01					slr1793									-2.62	0.40
Synpcc7942_1852 (cobH)	precorrin-8X methylmutase	-2.39641	3	-2.30254	SYNPCC7002_A0528									-2.38667	<0.01	-2.21841	<0.01											sll0916 , slr1467 , sll0794													-3.00	-
Synpcc7942_0039*	6-phosphogluconate dehydrogenase	-2.03798	2	-2.7551	SYNPCC7002_A0221	-2.7551	<0.01																					sll0329									-4.33	0.19
Synpcc7942_0918	long-chain-fatty-acid CoA ligase	-3.6251	1	-5.98589	SYNPCC7002_A0675											-5.98589	< 0.01											slr1609
Synpcc7942_2388*	oxalate decarboxylase	-2.63617	1	-2.18																								sll1358													-2.18	-
Synpcc7942_0062	glucose-1-phosphate cytidylyltransferase	-2.25672	1	-2.31																								slr0983													-2.31	-
Synpcc7942_1352	acetyl-CoA synthetase	-2.12951	1	-5.16391	SYNPCC7002_A1838											-5.16391	0.0106444											sll0542
Synpcc7942_1475	sodium-dependent bicarbonate transporter	-9.0898	0		SYNPCC7002_A0470																							slr1512
Synpcc7942_1574	glucosidase	-2.73314	0
Nitrogen Metabolism
Synpcc7942_0369	flavin-containing monoamine oxidase	-2.60098	1	-2.14																								slr0782													-2.14	-
Synpcc7942_0034	N-acetylornithine aminotransferase	-2.73	0
Hydrogen Metabolism
Synpcc7942_2551 (hypF)	(NiFe) hydrogenase maturation protein HypF	-2.03915	8	-4.40672	SYNPCC7002_A0204	-4.33291	<0.01	-2.93994	<0.01			-3.51476	<0.01			-10.0881	<0.01	-2.62369	<0.01			-4.48112	<0.01			-2.86655	<0.01	sll0322													-2.78	-
Synpcc7942_1373	hydrogenase accessory protein	-2.21015	7	-3.62226	SYNPCC7002_D0005	-5.69083	0.0417921	-2.35969	0.0930646			-2.08975	<0.01			-7.7752	<0.01					-2.1157	0.113525	-2.50898	0.0845517	-2.81565	0.0703415	slr2135
Synpcc7942_2557 (hoxU)	bidirectional hydrogenase complex protein HoxU	-2.40211	5	-3.02438	SYNPCC7002_A0197	-5.39753	<0.01	-2.71282	<0.01			-2.11036	<0.01							-2.05842	<0.01	-2.84277	<0.01					sll1223
Synpcc7942_2556	NAD-reducing hydrogenase HoxS delta subunit	-2.38065	5	-2.69737	SYNPCC7002_A0198	-4.37827	<0.01	-2.21887	<0.01							-2.22992	0.0548086			-2.07835	<0.01					-2.58143	<0.01	sll1224
Synpcc7942_2555	NAD-reducing hydrogenase HoxS subunit beta	-2.1803	5	-5.72025	SYNPCC7002_A0200	-7.08286	<0.01	-3.02589	0.0118562							-13.0579	2.99573			-3.2909	0.00971822	-2.14366	0.0379177					sll1226
Synpcc7942_1799 (hypE)	hydrogenase expression/formation protein HypE	-2.12009	5	-5.67327	SYNPCC7002_A0194	-2.35521	0.0952753	-3.34829	0.0572997			-4.05564	0.00656862			-12.9339	<0.01											sll1462													-3.27	-
Synpcc7942_2386 (hypD)	hydrogenase expression/formation protein HypD	-2.14439	2	-24.5272	SYNPCC7002_A0206	-3.13568	<0.01									-45.9188	<0.01											slr1498
Protein Processing and Amino Acid Metabolism
Synpcc7942_1133	bacteriocin-processing peptidase	-12.6488	1	-5.5																								slr1651													-5.50, -5.50	-
Synpcc7942_1567	ribosomal protein L36	-3.50666	0
Synpcc7942_2314 (groES)*	co-chaperonin GroES	-2.58799	0
Synpcc7942_2313 (groEL)*	molecular chaperone GroEL	-2.45797	0
Synpcc7942_0179	secretion chaperone CsaA	-2.16722	0
Synpcc7942_2308 (gcvT)	glycine cleavage system aminomethyltransferase T	-2.15312	0
Synpcc7942_B2663	putative serine acetyltransferase	-2.1394	0
Nucleotide Metabolism and Regulation
Synpcc7942_2385	dihydroorotate dehydrogenase 2	-2.112	8	-6.94421	SYNPCC7002_A1442	-17.1382	<0.01	-2.36877	0.0288225			-2.90861	0.0134733			-15.4599	<0.01					-4.81404	<0.01	-2.7705	0.0175422	-3.14951	0.0128426	sll0744													-3.34	-
Synpcc7942_1610	pyridine nucleotide transhydrogenase subunit beta	-2.15476	3	-6.7549	SYNPCC7002_A0984											-14.0604	<0.01	-3.08173	<0.01	-3.12259	<0.01							slr1434
Synpcc7942_2168	ATP-dependent DNA helicase Rep	-2.00503	3	-2.25852	SYNPCC7002_A0531	-2.28161	<0.01					-2.23544	<0.01															sll1143													-1.83	-
Synpcc7942_2592 (pyrE)	orotate phosphoribosyltransferase	-2.18573	1	-4.15427	SYNPCC7002_A1206											-4.15427	0.0878439											slr0185
Synpcc7942_B2659	nucleic acid binding protein	-2.00157	0
Transporters
Synpcc7942_1571*	MIP family channel protein	-2.23614	4	-2.34893	SYNPCC7002_A2428									-2.11381	<0.01	-3.07221	<0.01			-2.00225	0.0296227					-2.20744	0.0188416	slr2057
Synpcc7942_1354	export protein	-2.23281	3	-2.65594	SYNPCC7002_A0087 , SYNPCC7002_A1793															-3.15271	0.0148392			-2.15918	0.0465283			slr0616													-3.85	-
Synpcc7942_1474	monovalent cation/H+ antiporter subunit C	-4.04906	2	-2.14473	SYNPCC7002_A2373			-2.14473	0.588212																			slr2006 , slr2008													-4.37	-
Synpcc7942_0817	ferric uptake regulator family protein	-2.59902	2	-9.73599	SYNPCC7002_A2498											-9.73599	<0.01											sll1937													-4.88	-
Synpcc7942_1668	potassium-transporting ATPase subunit A	-2.50362	2	-2.38553	SYNPCC7002_G0060			-2.1184	<0.01							-2.65265	0.489467											slr1728
Synpcc7942_2238	glucose transport protein	-2.0843	2	-3.8																								sll0771	-3.8	<0.01											-2.64	-
Synpcc7942_1473	monovalent cation/H+ antiporter subunit D	-2.42911	1	-2.44851	SYNPCC7002_A2374 , SYNPCC7002_A2375															-2.44851	0.011932							slr2007 , slr2009
Synpcc7942_1407	iron(III) ABC transporter permease	-2.3874	1	-3.30539	SYNPCC7002_A1381											-3.30539	0.216455											slr0327
Synpcc7942_1570	heavy metal translocating P-type ATPase	-2.05387	1	-3.00577	SYNPCC7002_A2318							-3.00577	<0.01															sll1920
Synpcc7942_2170	ferric uptake regulator family protein	-2.39795	0
Regulation
Synpcc7942_2352*	sigma 54 modulation protein / SSU ribosomal protein S30P	-2.2312	10	-2.79758	SYNPCC7002_A0263	-3.4421	<0.01	-2.07785	<0.01							-5.26554	<0.01			-2.18843	<0.01	-2.25766	<0.01			-2.49905	<0.01	sll0947	-2.55	<0.01					-2.1	0.32	-2.19	0.05			-1.92	-
Synpcc7942_2510	translation initiation factor 1	-2.45969	6	-3.53591	SYNPCC7002_A1045											-3.6231	0.307524			-4.37116	<0.01	-2.85885	<0.01	-3.29055	<0.01			ssl3441											-2.29	0.17	-3.49	-
Synpcc7942_1510 (sigF)	RNA polymerase sigma factor SigF	-2.75526	4	-12.3852	SYNPCC7002_A1924									-2.5881	<0.01	-31.9821	<0.01			-2.58545	0.00866082							slr1564													-1.94	-
Synpcc7942_2356	Crp/Fnr family transcriptional regulator	-2.35554	4	-3.39779	SYNPCC7002_A1232	-3.50104	0.0387888					-4.18682	<0.01	-2.50552	0.0143559													sll0594													-3.07	-
Synpcc7942_1357	multi-sensor signal transduction histidine kinase	-2.05519	4	-2.16606	SYNPCC7002_A0295 , SYNPCC7002_A1111	-2.09483	<0.01					-2.36335	<0.01															sll1124 , slr0222 , slr0473	-2.04	0.013											-2.68, -3.20, -3.47	-
Synpcc7942_1849 (sigC)*	RNA polymerase sigma factor SigC	-2.52278	3	-2.94796	SYNPCC7002_A0270	-3.70255	<0.01							-2.29898	<0.01	-2.84236	<0.01											sll0184
Synpcc7942_1872	histidine kinase	-2.39943	3	-10.0951	SYNPCC7002_G0159	-2.09824	<0.01									-18.0921	7.60689											slr0533													-1.66	-
Synpcc7942_0267 (gidB)	16S rRNA methyltransferase GidB	-2.57193	2	-1.84058	SYNPCC7002_A0748											0	<0.01	-3.68116	0.46421									slr0072
Synpcc7942_1710	DNA-directed RNA polymerase subunit omega	-2.49037	2	-2.16826	SYNPCC7002_A0614																			-2.16826	0.499088			ssl2982													-2.51	-
Synpcc7942_B2646	two-component sensor histidine kinase	-2.41253	2	-2.05																								sll0798 , slr6041 , sll0790	-2.05	<0.01											-5.68, -3.05	-
Synpcc7942_1393	histone deacetylase/AcuC/AphA family protein-like protein	-2.02017	2	-2.62624	SYNPCC7002_A1628							-2.30473	0.218748											-2.94775	0.00952723
Synpcc7942_B2647	response regulator receiver domain-containing protein	-2.69423	1	-2.12																								sll0797 , slr6040 , sll0789													-2.12	-
Synpcc7942_0672 (sigD)*	RNA polymerase sigma factor SigD	-2.86593	0
Synpcc7942_1784 (sigF)	RNA polymerase sigma factor SigF	-2.7542	0
Synpcc7942_B2644	response regulator receiver domain-containing protein	-2.73694	0
Synpcc7942_B2618	BadM/Rrf2 family transcriptional regulator	-2.6462	0
Synpcc7942_1465	BadM/Rrf2 family transcriptional regulator	-2.60768	0
Synpcc7942_2416	two component transcriptional regulator	-2.28241	0
Synpcc7942_0764	XRE family transcriptional regulator	-2.1181	0
c-di-GMP Associated Proteins
Synpcc7942_1158	PAS/PAC and GAF sensor-containing diguanylate cyclase/phosphodiesterase	-2.22998	6	-3.11003	SYNPCC7002_A1261 , SYNPCC7002_A2461	-3.03, -2.70	0.01, <0.01	-3.03, -2.13	0.01, <0.01			-2.35216	0.461592	-2.67712	0.00643476	-2.74087	0.504473											sll0267 , slr0311 , slr0359 , sll1687 , slr0302 , slr0829 , sll0779 , slr2077													-1.79, -3.92, -2.73, -3.55, -1.98, -2.05, -2.66, -3.05	-
Synpcc7942_2096	GAF sensor-containing diguanylate cyclase	-2.16329	3	-5.96357	SYNPCC7002_A0689 , SYNPCC7002_A0848									-3.06072	0.0195471	-2.33, -12.50	0.01, <0.01											slr0687 , sll0821 , sll1673 , slr1760 , slr1047													-2.57, -2.72, -3.16, -3.81, -2.87	-
Synpcc7942_2535	diguanylate cyclase	-2.54458	1	-2.66857																								sll0779 , sll1687 , slr0302 , sll0267 , slr0311 , slr0359 , slr0829													-2.66, -3.55, -1.98, -1.79, -3.92, -2.73, -2.05	-
Synpcc7942_0236	cyclic nucleotide-binding protein	-3.03892	0																									slr0842
Synpcc7942_1382	diguanylate cyclase/phosphodiesterase	-2.58306	0
Synpcc7942_2519	diguanylate cyclase/phosphodiesterase	-2.42422	0
Synpcc7942_1355	response regulator receiver modulated diguanylate cyclase/phosphodiesterase with PAS/PAC sensor(s)	-2.13373	0
Cell Wall Biosynthesis
Synpcc7942_2353	lipoyltransferase	-2.06271	1	-100	SYNPCC7002_A0262											-100	< 0.01											slr0994
Synpcc7942_0302	phospholipase D/transphosphatidylase	-2.0094	1	-2.41164	SYNPCC7002_A1898	-2.41164	<0.01																					slr0197
Synpcc7942_1573	3-oxoacyl-ACP reductase	-2.67244	0																									sll5079
Other
Synpcc7942_1631*	TPR repeat-containing protein	-2.77426	10	-4.4378	SYNPCC7002_A2159 , SYNPCC7002_E0018	-7.12247	0.0353346	-4.72531	0.0354576	-2.22516	0.0934453	-4.88168	0.111769	-7.2723	0.129855	-2.63, -3.85	0.23, 0.12			-3.75717	0.0432568	-2.17968	0.0984406			-5.73427	0.0326943	sll0910 , slr0751 , sll1882 , sll1667													-2.68, -2.09	-
Synpcc7942_2590*	pilin-like protein	-3.35809	7	-5.6631	SYNPCC7002_A1602 , SYNPCC7002_A1604	-6.25, -11.11	<0.01, <0.01	-2.27, -3.57	0.02, <0.01			-2.17316	0.119601	-2.12474	0.124924	-16.67, -4.76	0.11, 0.43											slr1929 , slr1930	-2.04	<0.01											-3.29, -2.37	-
Synpcc7942_1213	virulence associated protein C	-2.46079	6	-5.48314	SYNPCC7002_F0029	-9.92374	0.0196571	-2.74324	0.0458769	-3.47101	0.0310444	-8.87134	2.17891											-2.40636	0.0604037			sll0690 , ssl2923													-3.88, -1.81	-
Synpcc7942_1216 (kaiC)	circadian clock protein KaiC	-2.06077	5	-2.66655	SYNPCC7002_A0287	-2.78189	<0.01									-3.4196	0.192043	-2.24809	<0.01	-2.21661	<0.01							slr0758									-2.08	0.14
Synpcc7942_0499	hydroxyneurosporene-O-methyltransferase	-2.18697	3	-23.8334	SYNPCC7002_A1331	-2.35888	<0.01							-2.50099	0.00374734	-66.6405	<0.01
Synpcc7942_1089	ATPase	-2.10283	3	-2.83339	SYNPCC7002_A2353	-3.50025	0.643057	-2.16654	0.46199																			slr1641													-1.90	-
Synpcc7942_1572	dehydrogenase subunit-like protein	-4.05488	2	-51.0938	SYNPCC7002_A0724							-2.18754	<0.01			-100	<0.01
Synpcc7942_1148	metal dependent phosphohydrolase	-2.14745	1	-2.45																								sll1624													-2.45	-
Synpcc7942_2574	ATPase	-2.80847	0		SYNPCC7002_A1734																							sll1599
Synpcc7942_1072	cob(I)yrinic acid a,c-diamide adenosyltransferase	-2.53523	0
Synpcc7942_1188	AP-4-A phosphorylase II-like protein	-2.51162	0		SYNPCC7002_A0597																							slr0651
Synpcc7942_1205	phage_integrase-like protein	-2.48264	0
Synpcc7942_1853	cobalt-factor II C20-methyltransferase / precorrin-2 C20-methyltransferase	-2.09322	0																									slr1879
Synpcc7942_0460	acetyltransferase	-2.07905	0
Hypothetical Proteins
Synpcc7942_0551*	hypothetical protein	-4.715	13	-4.52046	SYNPCC7002_A1213	-2.08088	<0.01					-2.28649	0.0365261	-5.61098	0.00628957	-4.3172	0.00744243	-2.98557	<0.01	-5.59627	<0.01	-9.08143	<0.01	-3.02288	<0.01	-8.52431	<0.01	slr1634	-2.59	<0.01	-1.5	0.7	-7.2	1							-3.97	-
Synpcc7942_0215	hypothetical protein	-2.43402	10	-5.64007	SYNPCC7002_A1219	-7.82572	0.0061194	-2.83286	0.0207127	-2.06226	0.054651			-8.56595	0.638332	-8.34446	0.618872	-4.34379	0.00941382	-2.76793	0.022795	-10.363	0.010728			-3.65469	0.0119817	slr1957													-2.68	-
Synpcc7942_0122	hypothetical protein	-2.53265	8	-3.69119	SYNPCC7002_A1859, SYNPCC7002_A2869, SYNPCC7002_A2364	-2.70, -2.50	0.10, <0.01	-2.71863	0.103788			-3.97363	0.336725	-2.62115	0.301028	-10, -4.35	0.77, <0.01	-2.21805	0.135786	-3.04633	0.0935493					-2.78412	0.101572	sll0821, slr0359, sll0267
Synpcc7942_1903*	hypothetical protein	-2.09572	8	-2.37481	SYNPCC7002_A0523	-3.43582	0.431476			-2.08998	0.36725					-2.65019	0.106512	-2.04398	0.368214	-2.25371	0.369098							slr1618 , slr1071									-3.48	0.57	-2.05, -2.10	0.28, 0.21	-2.11	-
Synpcc7942_1987	hypothetical protein	-2.8911	7	-6.04852	SYNPCC7002_A0555	-3.01643	0.028838							-5.80119	<0.01	-13.1022	<0.01	-4.03759	0.0178531			-6.10058	0.0111447			-4.2331	0.016066	sll1926													-2.05	-
Synpcc7942_0900	hypothetical protein	-2.92366	5	-3.37289	SYNPCC7002_A0582	-2.0797	0.5758	-4.02426	1.12817					-5.00032	2.0599					-2.38729	0.648419							ssl1911													-3.06	-
Synpcc7942_2572	hypothetical protein	-2.07399	5	-4.22302	SYNPCC7002_A2244	-7.23114	2.88503	-4.84353	1.67658	-2.01188	0.612786													-2.80551	0.864295			slr1915													-2.90	-
Synpcc7942_1040	hypothetical protein	-2.05062	5	-5.22656	SYNPCC7002_A1128	-9.83221	<0.01	-3.44272	<0.01							-5.15383	<0.01									-2.47747	<0.01	slr1035													-2.48	-
Synpcc7942_2591	hypothetical protein	-4.03985	4	-2.78037	SYNPCC7002_A1603	-3.2925	<0.01	-2.4898	<0.01							-2.5588	0.051329											slr1931													-2.04	-
Synpcc7942_2185	hypothetical protein	-2.38723	4	-5.08376	SYNPCC7002_A1205	-2.84748	<0.01							-2.58727	<0.01	-11.4899	<0.01									-3.41039	<0.01	sll0678
Synpcc7942_0919	hypothetical protein	-2.24066	4	-3.18777	SYNPCC7002_A0676											-4.37342	<0.01					-2.00211	0.0190575					slr1600									-2.54	0.19	-2.25	0.07
Synpcc7942_0275	hypothetical protein	-2.08333	4	-2.72507	SYNPCC7002_G0033	-3.58084	<0.01	-2.17007	<0.01					-2.42429	0.0250112													slr5018 , sll1505													-5.73	-
Synpcc7942_1476	hypothetical protein	-4.59112	3	-2.36625	SYNPCC7002_A0472																	-2.68393	<0.01			-2.04857	<0.01	slr1513													-3.75	-
Synpcc7942_1785	hypothetical protein	-2.75683	3	-2.4362	SYNPCC7002_A2349					-2.12373	<0.01													-2.48659	<0.01	-2.69827	<0.01
Synpcc7942_2512*	hypothetical protein	-2.25065	3	-3.56	SYNPCC7002_A0619																							slr0082									-2.08	0.21	-2.32	0.22	-3.56	-
Synpcc7942_0415	hypothetical protein	-2.14352	3	-3.25994	SYNPCC7002_A0723	-3.18054	<0.01									-3.33934	<0.01											slr0719													-2.08	-
Synpcc7942_2504	hypothetical protein	-2.06082	3	-5.32681	SYNPCC7002_A0570							-6.23495	2.47536			-4.41867	1.57301											slr0243													-2.60	-
Synpcc7942_0033	hypothetical protein	-3.22613	2	-5.8141	SYNPCC7002_G0034	-4.9555	<0.01							-6.6727	0.169243
Synpcc7942_0797	hypothetical protein	-2.74496	2	-2.58																								ssr2062									-2.12	0.10			-2.58	-
Synpcc7942_0769	hypothetical protein	-2.58622	2	-3.79199	SYNPCC7002_A2751	-3.79199	<0.01																					sll0997													-2.31	-
Synpcc7942_0607	hypothetical protein	-2.29015	2	-8.46167	SYNPCC7002_A2227											-8.46167	<0.01											sll1751													-1.73	-
Synpcc7942_1157	hypothetical protein	-2.2394	2	-12.644	SYNPCC7002_F0008							-3.27031	<0.01			-22.0177	<0.01
Synpcc7942_1990	hypothetical protein	-2.18584	2	-2.68																								sll0615											-2.23	0.18	-2.68	-
Synpcc7942_1540	hypothetical protein	-2.13332	2	-3.35315	SYNPCC7002_A1290									-2.0824	0.413549	-4.6239	0.683288											sll0249
Synpcc7942_2056	hypothetical protein	-2.08178	2	-2.79221	SYNPCC7002_A2222	-3.10582	0.119641																	-2.4786	0.144625			ssr1155
Synpcc7942_1914	hypothetical protein	-2.02479	2	-5.12947	SYNPCC7002_A2777											-7.88205	0.281565					-2.37688	0.0328715					slr1732
Synpcc7942_B2635	hypothetical protein	-4.37148	1	-2.50																								slr1567													-2.50	-
Synpcc7942_2387	hypothetical protein	-3.012	1	-2.57																								sll1359													-2.57	-
Synpcc7942_1757	hypothetical protein	-2.66322	1	-2.01558	SYNPCC7002_A0267									-2.01558	0.223258
Synpcc7942_0096*	hypothetical protein	-2.44521	1	-2.37																								sll1106													-2.37	-
Synpcc7942_1156	hypothetical protein	-2.18127	1	-2.59056	SYNPCC7002_F0007	-2.59056	<0.01
Synpcc7942_0193	hypothetical protein	-2.16338	1	-2.32079	SYNPCC7002_A2429	-2.32079	0.0386631
Synpcc7942_0425	hypothetical protein	-2.16228	1	-2.60	SYNPCC7002_A2362																							slr1638													-2.60	-
Synpcc7942_2486*	hypothetical protein	-2.06304	1	-2.525																								slr0226 , sll1268 , slr0442													-2.29, -2.76	-
Synpcc7942_1472	hypothetical protein	-2.04945	1	-2.88338	SYNPCC7002_A2376			-2.88338	0.414336																			slr2010
Synpcc7942_1134	hypothetical protein	-17.3381	0
Synpcc7942_1128	hypothetical protein	-9.58568	0
Synpcc7942_B2645	hypothetical protein	-7.35041	0
Synpcc7942_1798	hypothetical protein	-6.36478	0
Synpcc7942_0013	hypothetical protein	-3.43638	0
Synpcc7942_1132	hypothetical protein	-3.39061	0
Synpcc7942_1670	hypothetical protein	-3.35998	0
Synpcc7942_0364	hypothetical protein	-3.31375	0		SYNPCC7002_A2772
Synpcc7942_B2634	hypothetical protein	-3.25838	0
Synpcc7942_1164	hypothetical protein	-3.2265	0
Synpcc7942_0726	hypothetical protein	-3.10411	0
Synpcc7942_1120	hypothetical protein	-3.02145	0
Synpcc7942_2254	hypothetical protein	-2.98464	0
Synpcc7942_1655	hypothetical protein	-2.98245	0
Synpcc7942_2152	hypothetical protein	-2.88865	0
Synpcc7942_0834	hypothetical protein	-2.85546	0																									sll1507
Synpcc7942_B2632	hypothetical protein	-2.6802	0
Synpcc7942_0905	hypothetical protein	-2.61635	0
Synpcc7942_B2617	hypothetical protein	-2.61474	0
Synpcc7942_B2656	hypothetical protein	-2.60083	0
Synpcc7942_1504	hypothetical protein	-2.50582	0
Synpcc7942_0433	hypothetical protein	-2.43636	0
Synpcc7942_0757	hypothetical protein	-2.4137	0
Synpcc7942_0768	hypothetical protein	-2.40978	0
Synpcc7942_2173	hypothetical protein	-2.40664	0
Synpcc7942_B2657	hypothetical protein	-2.40502	0
Synpcc7942_2172	hypothetical protein	-2.3669	0
Synpcc7942_2161	hypothetical protein	-2.35479	0
Synpcc7942_0527	hypothetical protein	-2.34918	0
Synpcc7942_1661	hypothetical protein	-2.33933	0
Synpcc7942_1950	hypothetical protein	-2.32679	0
Synpcc7942_0053	hypothetical protein	-2.31854	0
Synpcc7942_1538	hypothetical protein	-2.30903	0
Synpcc7942_0230	hypothetical protein	-2.30353	0
Synpcc7942_2500	hypothetical protein	-2.3029	0
Synpcc7942_0906	hypothetical protein	-2.30001	0
Synpcc7942_1539	hypothetical protein	-2.29915	0
Synpcc7942_0253	hypothetical protein	-2.29353	0
Synpcc7942_1396	hypothetical protein	-2.29287	0
Synpcc7942_B2655	hypothetical protein	-2.29036	0
Synpcc7942_1845	hypothetical protein	-2.28287	0
Synpcc7942_0758	hypothetical protein	-2.26237	0
Synpcc7942_0759	hypothetical protein	-2.25521	0
Synpcc7942_0035	hypothetical protein	-2.25486	0
Synpcc7942_0845	hypothetical protein	-2.22572	0
Synpcc7942_1023	hypothetical protein	-2.20479	0		SYNPCC7002_A2126
Synpcc7942_1547	hypothetical protein	-2.20238	0																									slr7023
Synpcc7942_B2641	hypothetical protein	-2.18034	0
Synpcc7942_1270	hypothetical protein	-2.17066	0
Synpcc7942_1776	hypothetical protein	-2.16756	0
Synpcc7942_0100	hypothetical protein	-2.16586	0
Synpcc7942_1777	hypothetical protein	-2.16344	0
Synpcc7942_0662	hypothetical protein	-2.141	0																									sll1892
Synpcc7942_1470	hypothetical protein	-2.13599	0
Synpcc7942_0734	hypothetical protein	-2.13148	0
Synpcc7942_2419	hypothetical protein	-2.12426	0
Synpcc7942_B2625	hypothetical protein	-2.11215	0
Synpcc7942_2413	hypothetical protein	-2.10401	0
Synpcc7942_2586	hypothetical protein	-2.0997	0
Synpcc7942_1946	hypothetical protein	-2.07926	0
Synpcc7942_2461	hypothetical protein	-2.07085	0
Synpcc7942_0999	hypothetical protein	-2.06601	0
Synpcc7942_0601	hypothetical protein	-2.06274	0
Synpcc7942_0383	hypothetical protein	-2.03927	0
Synpcc7942_2153	hypothetical protein	-2.03707	0
Synpcc7942_0907	hypothetical protein	-2.02479	0

## Sheet: References
References
1. Ludwig M, Bryant DA: Synechococcus sp. strain PCC 7002 transcriptome: acclimation to temperature, salinity, oxidative stress and mixotrophic growth conditions. Frontiers in Microbiology 2012, 3.
2. Ludwig M, Bryant DA: Acclimation of the global transcriptome of the cyanobacterium Synechococcus sp. strain PCC 7002 to nutrient limitations and different nitrogen sources. Frontiers in Microbiology 2012, 3.
3. Li H, Singh AK, McIntyre LM, Sherman LA: Differential gene expression in response to hydrogen peroxide and the putative PerR regulon of Synechocystis sp. strain PCC 6803. Journal of Bacteriology 2004, 186:3331-3345.
4. Kanesaki Y, Suzuki I, Allakhverdiev SI, Mikami K, Murata N: Salt stress and hyperosmotic stress regulate the expression of different sets of genes in Synechocystis sp. PCC 6803. Biochemical and Biophysical Research Communications 2002, 290:339-348.
5. Marin K, Stirnberg M, Eisenhut M, Krämer R, Hagemann M: Osmotic stress in Synechocystis sp. PCC 6803: low tolerance towards nonionic osmotic stress results from lacking activation of glucosylglycerol accumulation. Microbiology 2006, 152:2023-2030.
6. Mikami K, Kanesaki Y, Suzuki I, Murata N: The histidine kinase Hik33 perceives osmotic stress and cold stress in Synechocystis sp. PCC 6803. Molecular Microbiology 2002, 46:905-915.
7. Suzuki I, Kanesaki Y, Mikami K, Kanehisa M, Murata N: Cold-regulated genes under control of the cold sensor Hik33 in Synechocystis. Molecular Microbiology 2001, 40:235-244.
8. Suzuki I, Kanesaki Y, Hayashi H, Hall JJ, Simon WJ, Slabas AR, Murata N: The histidine kinase Hik34 is involved in thermotolerance by regulating the expression of heat shock genes in Synechocystis. Plant Physiology 2005, 138:1409-1421.
9. Wang J, Chen, L, Huang S, Liu J, Ren X, Tian X, Qiao J, Zhang W: RNA-seq based identification and mutant validation of gene targets related to ethanol resistance in cyanobacterial Synechocystis sp. PCC 6803. Biotechnology for Biofuels 2012, 5:89.
10. Singh AK, Elvitigala T, Cameron JC, Ghosh BK, Bhattacharyya-Pakrasi M, Pakrasi HB: Integrative analysis of large scale expression profiles reveals core transcriptional response and coordination between multiple cellular processes in a cyanobacterium. BMC Systems Biology 2010, 4:105.
