# Supplementary material for: RNA-Seq analysis and targeted mutagenesis for improved free fatty acid production in an engineered cyanobacterium
Source: Biotechnol Biofuels. 2013 Aug 6;6:113. doi: 10.1186/1754-6834-6-113 (PMC3750487; doi:10.1186/1754-6834-6-113)
Supplement: Additional file 4: — Contains the raw counts for each biological sample analyzed using RNA-seq. [file 1754-6834-6-113-S4.xlsx]

## Sheet: Counts
		1	2	3	4	5	6	7	8	9	10	11	12	13	14	15	16	17
gene_id	gene_name	count	count	count	count	count	count	count	count	count	count	count	count	count	count	count	count	count
1450035	orf A	143	181	98	125	41	66	71	82	45	210	134	191	2	31	116	34	76
1450036	pmaA	8535	9200	4834	8976	2829	4937	3317	4556	2042	11801	7456	9679	143	816	4712	1663	2775
1450037	pmaB	1699	1680	1357	1421	641	750	758	857	351	1861	1688	1610	20	175	958	291	563
1450038	orf D	1140	962	559	768	332	428	505	562	267	1442	970	1166	19	150	712	209	465
1450039	repB	287	240	181	229	86	117	111	160	67	333	254	283	7	39	179	66	75
1450040	repA	1543	1408	772	1184	523	594	700	786	332	1531	1349	1507	31	158	1092	335	518
1450041	orf G	539	660	247	435	144	244	217	329	111	628	431	657	11	70	327	101	193
3772724	Synpcc7942_B2643	193	182	99	182	74	79	52	58	40	176	169	166	4	18	83	22	42
3772725	Synpcc7942_B2644	663	487	416	745	165	152	177	219	178	635	569	541	8	33	180	58	61
3772726	Synpcc7942_B2645	12468	4786	10449	4310	6036	3319	3418	414	5816	1309	12333	2102	27	1544	592	2904	552
3772727	Synpcc7942_B2646	6126	2376	4205	2467	2332	1234	1760	841	2426	2045	5191	1913	29	560	1218	1042	622
3772728	Synpcc7942_B2647	5447	2480	3996	2403	1690	988	962	499	2024	1490	4744	1313	26	304	915	654	403
3772729	Synpcc7942_B2648	4681	2472	1590	3028	1302	1203	1077	1595	834	3656	3488	3250	28	530	1745	780	811
3772730	Synpcc7942_B2649	378	308	328	360	90	114	225	127	177	459	348	394	26	78	196	103	96
3772731	Synpcc7942_B2650	181	89	102	124	75	99	177	92	52	252	314	355	6	37	212	63	62
3772732	Synpcc7942_B2651	1589	1477	1285	1886	534	809	811	1010	515	2739	1831	2195	32	198	987	289	406
3772733	Synpcc7942_B2652	863	905	675	795	318	379	345	448	196	1161	922	877	15	143	584	216	362
3772734	Synpcc7942_B2653	905	840	765	1101	255	385	395	558	252	1505	897	1088	23	103	487	176	233
3772735	Synpcc7942_B2654	143	133	104	123	41	46	82	80	64	194	227	195	10	44	124	51	76
3772736	Synpcc7942_B2655	4465	5014	2993	4148	865	1256	1436	1105	781	4963	4158	3238	37	344	1579	506	836
3772737	Synpcc7942_B2656	613	366	247	480	77	82	94	117	85	403	467	302	2	17	136	41	46
3772738	Synpcc7942_B2657	2271	2516	1282	2119	686	951	654	929	450	1991	1418	1701	35	136	779	316	438
3772739	Synpcc7942_B2658	180	207	164	184	38	95	80	85	36	196	152	158	6	16	85	35	59
3772740	Synpcc7942_B2659	309	221	185	314	99	92	87	156	74	362	185	274	2	26	128	65	40
3772741	Synpcc7942_B2660	1009	883	790	865	349	296	270	272	262	880	907	634	20	65	405	155	131
3772742	Synpcc7942_B2661	403	293	268	268	134	122	181	125	97	518	347	342	8	67	205	92	136
3772743	Synpcc7942_B2623	589	443	350	402	253	197	218	202	113	481	543	397	5	52	315	103	137
3772744	Synpcc7942_B2624	498	434	353	384	154	147	241	167	119	459	436	343	8	54	279	74	131
3772745	Synpcc7942_B2625	69	70	45	64	20	27	18	27	12	71	71	52	4	9	30	11	7
3772746	Synpcc7942_B2626	755	279	281	414	222	140	189	208	163	629	720	425	9	97	323	160	105
3772747	Synpcc7942_B2627	618	510	316	480	172	248	227	250	135	581	474	531	8	74	268	126	143
3772748	Synpcc7942_B2628	202	163	100	146	56	56	69	83	38	189	160	157	11	21	95	36	44
3772749	Synpcc7942_B2629	184	165	120	153	39	69	79	79	49	218	191	162	6	34	100	28	63
3772750	Synpcc7942_B2630	1653	1702	1241	1178	568	835	657	704	375	1462	1516	1515	35	206	849	353	522
3772751	Synpcc7942_B2631	2059	1845	1563	1764	717	788	698	834	486	2307	1917	1762	72	282	1251	430	702
3772752	Synpcc7942_B2632	13036	15912	7231	9145	2311	6193	4902	2820	1675	9606	9476	9266	116	445	3776	726	3424
3772753	Synpcc7942_B2633	854	749	654	723	257	388	316	430	225	942	937	768	25	107	519	222	354
3772754	Synpcc7942_B2634	27813	28633	10950	20721	7082	12997	5877	6268	2922	15129	13198	14042	183	808	5182	1486	4565
3772755	Synpcc7942_B2635	2213	1685	1146	1500	420	423	249	231	143	577	991	474	18	49	390	91	104
3772756	Synpcc7942_B2636	75	39	40	32	10	14	23	12	14	32	49	37	4	8	16	15	14
3772757	Synpcc7942_B2637	815	334	348	367	268	154	198	220	155	423	819	421	7	59	359	158	119
3772758	Synpcc7942_B2638	1176	1420	1080	1816	523	756	549	830	338	2002	1213	1636	38	171	738	321	364
3772759	Synpcc7942_B2639	22307	19329	11288	20055	6126	8321	7031	8191	3545	19264	14965	17703	253	2244	8508	3571	4908
3772760	Synpcc7942_B2640	269	279	213	234	109	160	123	141	80	309	261	250	3	45	163	78	92
3772761	Synpcc7942_B2641	38	41	26	25	11	12	13	16	6	26	28	33	1	8	16	11	6
3772762	Synpcc7942_B2642	1271	968	663	841	337	376	558	601	268	1285	1270	1173	14	176	629	205	329
3772763	Synpcc7942_B2615	4884	3943	2799	4224	1558	1976	2369	2600	1052	6968	5146	6641	77	786	2708	1054	1757
3772764	Synpcc7942_B2616	76	91	34	78	13	17	23	33	15	86	60	72	0	8	36	10	27
3772765	Synpcc7942_B2617	137	168	98	141	26	65	39	54	18	120	93	142	1	8	45	24	31
3772766	Synpcc7942_B2618	120	131	135	187	52	62	49	65	32	126	117	87	4	17	40	23	21
3772767	Synpcc7942_B2619	202	167	135	201	51	83	61	96	48	219	165	219	5	21	100	47	65
3772768	Synpcc7942_B2620	219	200	162	185	51	82	61	72	45	163	183	166	7	21	78	34	46
3772769	Synpcc7942_B2621	290	249	160	264	116	125	124	126	73	329	262	278	5	26	165	51	77
3772770	Synpcc7942_B2622	733	595	395	516	238	206	186	193	123	496	492	454	10	43	241	98	120
3772771	Synpcc7942_B2662	167	140	129	113	47	56	79	43	34	163	147	124	2	25	86	32	76
3772772	Synpcc7942_B2663	233	120	119	97	46	51	61	34	26	97	172	70	1	10	66	23	32
3772773	Synpcc7942_B2664	721	461	291	288	158	200	197	142	82	395	470	334	13	49	180	70	117
3773345	Synpcc7942_0400	21376	15282	9316	17428	6083	7189	6938	9694	4029	20530	18331	20041	352	2736	9221	3785	4257
3773346	Synpcc7942_0401	8715	7519	5888	6089	3502	3964	4778	4201	1890	10754	10793	9785	196	1502	4984	1974	3487
3773347	Synpcc7942_0402	1666	1382	1497	1858	685	628	689	1040	536	1873	1584	1542	35	304	973	371	318
3773348	Synpcc7942_0403	1619	1527	1223	1863	585	650	664	883	449	1870	1660	1668	21	223	782	342	341
3773349	prfB	15701	9537	7367	12190	4598	5169	7588	8096	3669	16948	14772	15265	229	2156	7229	3197	2968
3773350	Synpcc7942_0405	3770	2652	2023	2823	1322	1364	1522	2024	746	4291	4478	3648	64	626	2610	1107	1347
3773351	Synpcc7942_0406	5068	3844	3117	3532	1991	1524	1525	1779	1009	4178	4899	4242	96	435	4587	921	2007
3773352	Synpcc7942_0407	22433	13004	9572	8585	8582	5290	4603	3224	2957	8956	17659	8516	248	1350	8698	2287	4175
3773353	Synpcc7942_0408	1521	1351	795	983	474	531	508	625	255	1440	1380	1440	28	139	1042	272	426
3773354	Synpcc7942_0409	213	209	158	278	86	88	86	130	80	352	258	324	5	18	142	37	49
3773355	Synpcc7942_0410	467	431	268	574	142	142	239	250	141	766	695	785	16	61	296	104	143
3773356	trpA	6891	3166	2012	3122	1788	1549	2741	2808	1240	6405	6777	5279	110	860	3217	1317	1108
3773357	Synpcc7942_0412	3230	1548	1115	1490	809	561	855	1190	556	2501	2591	1864	52	335	1471	632	467
3773358	Synpcc7942_0413	6066	2680	3223	3219	1967	1508	1944	2185	1671	5792	6229	5474	182	743	2921	1186	1075
3773359	Synpcc7942_0414	5309	3378	2575	3000	1865	1737	1683	2234	908	4685	4439	3917	122	551	2578	889	1089
3773360	Synpcc7942_0415	115871	55398	36051	39174	31811	26579	22472	20266	12370	51523	71152	45333	851	5772	23820	9779	14854
3773361	Synpcc7942_0416	153027	95352	81345	108380	38302	39401	56082	60034	24693	146310	160241	108867	1427	15409	54377	18585	24717
3773362	Synpcc7942_0417	275857	200440	168969	220446	74530	88342	144408	165612	59741	491717	351167	301948	3826	41550	148136	46712	79286
3773363	Synpcc7942_0418	130508	118761	112244	70397	39171	37783	73418	92697	26844	365572	125120	110113	3435	26909	49441	16765	44539
3773364	Synpcc7942_0419	14389	7594	7779	7278	5535	3879	5991	6294	3165	15122	16641	12567	241	2198	9449	3445	4680
3773365	Synpcc7942_0420	5241	3219	3227	3665	1820	1985	3221	2695	1365	7348	7790	6620	70	711	4242	1101	2062
3773366	Synpcc7942_0421	2259	1842	1473	1640	883	1081	1132	1240	566	2793	2922	2792	43	349	1671	494	852
3773367	Synpcc7942_0422	11911	9397	9417	9566	3802	4993	7401	4887	2924	15496	15301	12209	234	1614	6068	1873	4092
3773368	Synpcc7942_0423	6127	5563	3953	5479	1996	2930	3036	3361	1419	7547	6543	6661	226	813	3138	1132	2066
3773369	Synpcc7942_0424	192084	157795	117358	150335	61641	65820	104912	137693	53967	505820	241856	300903	5460	62357	177203	65898	127366
3773370	Synpcc7942_0425	4358	3550	2127	6690	1284	2379	1469	3197	1218	9418	3637	10353	98	472	1847	850	1201
3773371	Synpcc7942_0426	2284	910	1009	1208	786	466	642	736	516	1982	2174	1676	36	325	984	416	398
3773372	Synpcc7942_0427	4748	2464	1767	2894	1594	1383	1988	2189	940	4503	4573	4195	69	552	2034	859	724
3773373	Synpcc7942_0428	10636	7161	4572	6914	2752	3508	5019	5346	2250	11954	11289	12103	173	1292	4856	1802	2641
3773374	Synpcc7942_0429	6347	3876	3790	3091	2114	1591	2726	2825	1511	7485	7232	5011	152	1156	4150	1355	2354
3773375	Synpcc7942_0430	99266	44844	36056	47935	27754	23412	31604	33829	16946	79853	80448	65483	1214	9332	33730	13193	15808
3773376	Synpcc7942_0431	10994	4301	3688	5602	2834	1928	4249	5133	2406	11998	11154	9155	174	1391	5856	1755	2535
3773377	Synpcc7942_0432	2056	1343	1037	1649	648	643	909	1118	516	2747	2408	2331	41	314	1262	440	611
3773378	Synpcc7942_0433	17296	5372	12119	6072	6134	2674	4308	2061	2912	7549	15957	5060	105	955	5451	1628	2182
3773379	Synpcc7942_0434	4511	2103	1694	3000	1036	1047	1938	2336	928	4613	4741	4584	80	529	1884	664	893
3773380	Synpcc7942_0435	1334	697	642	869	389	367	756	996	353	1999	1659	1744	27	234	979	338	445
3773381	Synpcc7942_0436	66	44	46	50	16	15	19	21	20	72	85	61	2	14	38	17	21
3773382	Synpcc7942_0437	553	471	306	383	169	83	297	292	103	1266	1040	756	17	262	663	265	458
3773383	Synpcc7942_0438	245	193	113	199	64	63	106	127	88	325	329	260	4	52	180	53	76
3773384	Synpcc7942_0439	5825	3165	2146	3675	2282	2040	2053	2696	1167	5047	5914	5318	107	610	2607	1239	889
3773385	Synpcc7942_0440	4379	2838	1978	2641	1430	1477	1914	1886	928	4867	4753	4461	106	652	2764	1080	1313
3773386	Synpcc7942_0441	1398	900	764	899	518	492	639	648	308	1596	1904	1414	27	211	1536	443	631
3773387	Synpcc7942_0442	51789	19744	26539	27460	20888	13045	20894	16301	15533	69015	59122	43121	1636	11068	35849	14692	19668
3773388	Synpcc7942_0443	6896	7257	2490	8268	1693	2750	3389	10999	1510	15097	6018	14457	240	2204	8695	2294	5804
3773389	Synpcc7942_0444	3293	5178	1337	6222	853	2057	2008	9337	875	14341	3274	13779	149	1841	7858	1964	6557
3773390	Synpcc7942_0445	8647	5000	3818	4606	2562	1978	4972	5883	1571	14886	14780	9766	181	3011	5252	3354	3992
3773391	rpsN	10500	4601	3838	4959	3134	2900	4886	4116	2213	10035	10782	10266	403	1426	4855	2219	2502
3773392	Synpcc7942_0447	1837	1114	1107	1806	521	584	981	1464	425	2549	1998	2118	57	275	1017	393	397
3773393	Synpcc7942_0448	42138	28923	15726	30271	11322	15472	21005	24547	8473	53864	39753	48207	797	5570	17503	7348	9882
3773394	Synpcc7942_0449	7424	3790	2876	4045	2399	1900	2637	3318	1291	6114	7362	6043	139	941	3593	1636	1588
3773395	Synpcc7942_0450	8089	4455	3097	4167	1837	1812	2788	3670	1549	7312	7142	7650	311	1191	2759	1749	1345
3773396	Synpcc7942_0451	29100	16129	11137	16849	11035	7395	7340	8153	4139	18600	23003	14667	391	2466	11422	3771	4585
3773397	Synpcc7942_0452	145208	88401	71741	102318	53378	47809	52207	53396	27608	149588	150495	138003	2735	18424	69066	28388	45000
3773398	Synpcc7942_R0002	358	232	261	287	144	102	130	142	87	311	443	388	16	47	247	104	140
3773399	Synpcc7942_0453	11903	7169	5007	7095	3635	3760	4269	5080	2104	10340	11142	10536	179	1473	5180	2177	2502
3773400	cobS	432	200	190	239	104	81	121	139	79	310	440	251	9	54	249	59	85
3773401	tgt	3985	2101	1444	2115	1237	1139	1549	1471	730	3043	3681	2847	66	483	1884	738	695
3773402	psbK	47265	28635	15327	22461	17911	16652	16874	17387	9202	40133	49868	44617	1265	5271	26840	12809	14831
3773403	Synpcc7942_0457	562	399	400	461	160	145	193	145	133	450	669	438	13	79	373	143	133
3773404	Synpcc7942_0458	2694	1788	1422	1920	870	1007	1509	1444	634	3771	3321	3264	50	368	1954	685	947
3773405	Synpcc7942_0459	7446	4578	2989	4290	1975	2333	3428	3205	1480	7356	8550	7125	113	1025	3971	1518	2064
3773406	Synpcc7942_0460	1946	1326	1399	2118	630	589	448	543	365	1338	1556	1163	50	167	721	337	276
3773407	Synpcc7942_0461	652	537	478	487	225	241	304	323	128	694	746	714	18	101	424	192	156
3773408	Synpcc7942_0462	1816	1189	945	822	605	441	492	448	250	1205	1621	947	26	200	915	292	493
3773409	Synpcc7942_0463	598	591	405	489	214	237	382	324	169	1110	826	814	24	190	668	305	495
3773410	Synpcc7942_0464	5276	3211	2674	3753	2005	1725	2157	2535	1349	5708	6774	6014	213	1158	3707	1970	1764
3773411	Synpcc7942_0465	909	543	495	535	344	210	328	316	260	962	1088	826	35	256	529	255	286
3773412	Synpcc7942_0466	19600	8472	6825	15671	4722	3418	5677	12933	4337	20965	16706	20210	283	2519	7330	3085	2900
3773413	Synpcc7942_0467	2122	1573	1477	1817	750	817	1368	1812	547	3056	2429	3043	54	377	1409	588	657
3773414	secG	2120	1550	1334	2175	780	942	1058	1383	528	2716	2205	2939	70	297	1128	518	506
3773415	Synpcc7942_0469	83867	36172	30648	51033	27221	22320	35086	41054	20773	95006	109208	85929	1395	13270	41862	19533	15096
3773416	Synpcc7942_0470	7549	5951	4583	4500	2973	2953	4603	3683	1642	8106	10677	7829	145	1316	5472	1995	3001
3773417	Synpcc7942_0471	2788	1652	1228	1619	787	801	1104	1127	546	2545	3278	2415	52	308	1697	549	700
3773418	Synpcc7942_0472	575	402	312	408	212	230	244	267	121	623	625	596	9	71	380	129	168
3773419	Synpcc7942_0473	8673	4302	2861	5641	1944	2084	3769	3586	1520	9237	7324	8094	197	1557	3315	1619	1808
3773420	Synpcc7942_0474	311	168	242	256	124	95	162	218	233	451	441	343	52	46	239	105	128
3773421	petN	331	148	183	225	83	81	135	149	102	324	269	286	44	38	118	46	78
3773422	clpS	4838	4707	2707	3807	1681	2449	3150	2838	1118	7781	6935	8086	86	847	3398	1271	2339
3773423	Synpcc7942_0477	2596	2159	1578	2762	708	888	1342	1121	694	3475	3098	3328	94	380	1557	751	855
3773424	Synpcc7942_0478	2785	1751	1670	2410	935	872	1473	1910	847	4518	3316	3411	54	481	1982	642	866
3773425	Synpcc7942_0085	2009	1553	1921	1840	925	882	1052	1029	547	2317	2429	2219	31	351	1632	529	723
3773426	Synpcc7942_0086	12299	11203	10041	12674	3805	5654	8309	6325	3634	19896	16229	15676	198	1405	8150	2128	4947
3773427	Synpcc7942_0087	15673	8823	7230	8762	3998	4063	7001	6556	3528	15683	16091	15232	329	1795	6642	2487	3936
3773428	Synpcc7942_0088	9095	4595	3740	4195	2358	2184	3664	3464	1854	8260	9154	7897	136	1183	4347	1429	2532
3773429	Synpcc7942_0089	8546	5453	4407	3435	3118	2114	2382	1698	977	4239	6587	3459	96	614	3552	899	1876
3773430	Synpcc7942_0090	5322	2809	2117	2695	1716	1466	2534	1792	1165	5350	5928	4012	111	798	4270	1399	1461
3773431	Synpcc7942_0091	520	425	344	444	249	217	387	493	162	1085	675	892	21	248	694	378	339
3773432	Synpcc7942_0092	2125	2192	1363	2862	745	795	747	2424	511	3848	2207	4492	73	333	1483	637	584
3773433	Synpcc7942_0093	2540	1584	1473	1678	832	763	1223	1409	601	3301	2837	2622	49	405	2031	595	834
3773434	Synpcc7942_0094	1057	618	668	660	330	242	348	443	139	1132	1064	653	19	137	587	183	222
3773435	Synpcc7942_0095	132937	70410	68978	56208	49464	30434	53983	62680	19703	197460	194352	104225	2686	36765	82015	40501	59503
3773436	Synpcc7942_0096	7270	8935	6113	5115	2376	2627	1704	1668	931	5114	6058	4237	86	459	2431	679	2011
3773437	cobN	3004	1908	1430	2290	989	1047	1147	1173	621	3299	3039	2718	42	296	1700	508	672
3773438	Synpcc7942_0098	38196	24049	18014	24857	12023	13925	18244	13663	7866	41615	42680	35132	478	4416	22043	6590	11414
3773439	Synpcc7942_0099	1140	737	642	610	369	320	492	387	267	1196	1353	1014	29	195	702	276	445
3773440	Synpcc7942_0100	4026	3595	2844	2380	983	1441	2392	887	674	3195	5414	3144	55	257	2055	453	1405
3773441	Synpcc7942_0101	38515	20463	18181	30966	11011	10059	13654	18282	8004	42604	37421	34775	497	5041	21110	7291	8803
3773442	Synpcc7942_0102	2925	2922	1948	3210	1020	1734	1691	2105	709	4942	3636	4381	51	374	1845	596	1021
3773443	Synpcc7942_0103	166	144	118	215	46	89	109	126	37	221	192	187	11	28	99	37	42
3773444	Synpcc7942_0104	1811	1501	810	1751	498	647	645	953	340	2280	1827	1945	36	250	1018	347	557
3773445	nadE	3522	2195	2141	3539	953	1156	1920	2550	1060	6023	4149	4873	41	432	1921	598	816
3773446	nadD	995	713	665	929	251	328	605	847	297	1638	1180	1435	18	156	591	143	256
3773447	Synpcc7942_0107	13988	9111	6700	12234	4028	4743	7342	10019	3945	22401	16374	20009	255	2282	8032	3057	4069
3773448	Synpcc7942_0108	288	213	141	176	63	58	139	96	52	405	395	350	5	78	229	91	175
3773449	Synpcc7942_0109	3358	2404	2201	1709	1015	988	1735	1225	691	4286	4098	3116	77	720	2152	729	1713
3773450	Synpcc7942_0110	2487	1859	1614	1349	871	913	1322	917	545	3071	2789	2382	34	356	1902	420	1131
3773451	Synpcc7942_0111	3710	2863	1994	2539	1329	1591	2005	2000	969	5064	4363	4354	55	486	2210	737	1206
3773452	Synpcc7942_0112	1028	530	442	567	313	278	421	387	216	806	1253	769	24	159	687	241	250
3773453	petL	918	392	504	447	401	215	259	333	249	735	1043	705	30	136	557	233	205
3773454	Synpcc7942_0114	7471	3640	3484	3875	2806	1639	2477	2848	1695	6174	7687	5598	187	1339	4910	2215	2070
3773455	Synpcc7942_0115	271	273	163	260	98	127	140	207	78	456	345	383	5	72	320	147	137
3773456	Synpcc7942_0116	3857	2344	1831	2827	1224	1356	2024	2479	834	6097	4093	4567	85	846	1955	861	1188
3773457	Synpcc7942_0117	1691	1391	868	2026	385	395	617	790	409	2578	2140	1973	26	254	895	330	425
3773458	gatB	59615	33419	23099	43210	16229	17963	25180	29956	13254	71532	59001	59824	844	6602	27831	9676	11464
3773459	Synpcc7942_0119	551	449	340	444	194	181	290	574	155	893	783	834	22	131	427	169	206
3773460	Synpcc7942_0120	309	228	187	217	98	111	141	175	69	342	351	310	6	45	132	69	66
3773461	Synpcc7942_0121	2745	1345	1087	1266	851	746	951	1083	578	2583	2668	2094	42	288	1320	425	642
3773462	Synpcc7942_0122	2498	1567	997	1545	420	377	397	408	242	1317	1598	1010	12	68	501	142	196
3773463	Synpcc7942_0123	93	98	86	96	33	45	30	40	30	82	95	69	5	12	53	29	29
3773464	Synpcc7942_0124	2863	2175	1356	2166	1014	1153	1892	2186	828	5320	4199	4567	71	506	2663	776	1343
3773465	hisB	14317	10014	5306	8796	4438	5445	8515	9019	3397	21223	18234	22128	214	2374	8753	3076	5817
3773466	Synpcc7942_0126	4137	1728	1311	1538	1375	933	1570	1554	818	3325	4869	3235	64	566	2174	1038	899
3773467	Synpcc7942_0127	5050	3820	3503	4398	2116	1905	1825	2677	1150	6742	6110	5738	111	739	4953	1365	1733
3773468	Synpcc7942_0128	8529	5489	4760	4104	2824	2371	2577	3540	2222	9767	8874	6718	144	953	6035	1506	3119
3773469	Synpcc7942_0129	1668	1258	1036	1008	674	644	762	847	385	1986	1844	1734	33	212	1317	381	686
3773470	Synpcc7942_0130	5715	5186	3561	3449	2155	2497	2973	2017	972	6593	6199	4967	71	813	4048	1113	2771
3773471	Synpcc7942_0131	3080	2521	1652	3329	729	958	1410	1376	806	4716	3235	3573	72	481	1773	606	1121
3773472	Synpcc7942_0132	2026	1368	1266	1166	768	716	960	747	464	2268	2329	1904	40	331	1348	507	784
3773473	Synpcc7942_0133	4717	3181	2150	3022	1520	1533	2300	2990	1223	6317	6008	6582	107	756	3428	1237	1662
3773474	Synpcc7942_0134	11585	6133	4669	6577	3006	2579	4810	7338	2756	14377	12758	13742	164	1228	6212	1808	3096
3773475	Synpcc7942_0135	504	297	212	209	140	106	213	197	110	422	538	410	10	84	339	124	149
3773476	Synpcc7942_0136	2199	1482	894	1205	810	752	1065	933	405	2214	3095	2348	39	383	1819	715	862
3773477	hemH	37901	21516	15386	25889	11397	11519	21088	22702	9994	56851	50675	50576	742	6401	24534	8989	12115
3773478	Synpcc7942_0138	5973	4637	3513	2692	2876	1892	1152	1779	906	4383	5033	2543	64	424	5047	1156	2023
3773479	Synpcc7942_0139	239272	149763	106366	165643	69078	83793	120161	108272	52479	267365	257822	237508	2895	21108	96153	27783	50400
3773480	Synpcc7942_0140	4181	3297	2285	3478	1428	1745	1838	2322	881	4704	4113	4580	93	522	2317	873	1193
3773481	secF	8720	5000	4101	6141	2486	2458	3663	3570	2294	10400	8970	8971	144	1044	5529	1554	2619
3773482	secD	17775	8392	7518	11343	5456	4499	7607	7068	3943	19593	19031	15740	197	1963	10252	2895	4835
3773483	Synpcc7942_0143	21882	12129	10841	12572	7657	6295	7982	7742	3648	18701	22550	15038	323	2140	9343	3422	3624
3773484	Synpcc7942_0144	735	583	441	627	312	301	352	512	194	1047	876	881	27	221	514	284	253
3773485	Synpcc7942_0145	1135	799	648	886	497	432	439	611	227	1155	1150	1323	29	180	760	329	335
3773486	Synpcc7942_0146	3722	2367	1727	2353	1089	1189	1580	2004	845	4173	3728	4142	80	524	1903	690	1033
3773487	Synpcc7942_0147	2386	1718	954	1672	486	652	1197	1198	450	2923	2711	3586	65	402	1109	543	828
3773488	Synpcc7942_0148	3862	2853	2340	3042	1031	1469	1950	1550	954	4963	4563	4315	66	466	2000	665	1098
3773489	Synpcc7942_0149	322	178	189	255	100	90	100	110	76	308	369	223	4	37	210	69	84
3773490	Synpcc7942_0150	5300	2030	1672	2141	1710	1112	1716	1744	1036	4108	5498	3231	71	580	3171	890	1101
3773491	Synpcc7942_0151	16183	10237	6649	9219	4112	4354	4183	4367	2129	11316	11898	8859	174	1003	5676	1470	2821
3773492	mraY	9951	4454	4387	5223	2937	2231	5244	4895	2361	10525	12117	10343	171	1254	7224	2055	3715
3773493	Synpcc7942_0153	4300	2166	2278	2423	1364	1074	1928	1923	837	3852	4598	3507	92	501	2242	758	1123
3773494	Synpcc7942_0154	1652	1044	713	981	568	605	700	828	337	1881	1728	1666	26	214	1001	355	557
3773495	Synpcc7942_0155	423	192	162	189	130	82	152	184	76	347	375	329	9	46	211	76	87
3773496	Synpcc7942_0156	9333	4124	3371	5504	3156	2200	3594	4329	2030	11979	10730	8552	192	1628	5107	2119	2144
3773497	Synpcc7942_0157	30310	41809	22467	20020	11129	13156	7459	13352	4705	37946	26249	24904	308	2821	27458	5054	19581
3773498	Synpcc7942_0158	23493	13283	10401	20252	6392	7154	11742	12264	5513	29064	26489	26767	452	3568	11931	4960	6009
3773499	Synpcc7942_0159	1054	675	356	650	310	348	435	537	178	900	1053	1078	10	104	500	208	285
3773500	era	3559	3245	2548	3375	1089	1943	2220	1730	802	4377	4189	4397	69	377	1913	600	972
3773501	Synpcc7942_0161	8542	3255	2480	3315	2632	1763	2440	2608	1547	6016	8120	5771	102	935	3662	1543	1621
3773502	Synpcc7942_0162	3430	3955	1691	4137	809	1244	1811	4539	836	7590	3991	10560	100	439	1672	641	1266
3773503	Synpcc7942_1215	923	892	681	927	328	482	681	1019	284	2400	1300	1930	22	322	1202	565	569
3773504	Synpcc7942_1216	4276	5160	5143	6062	1341	2431	4413	2330	1531	9712	7806	7063	72	513	5116	780	2288
3773505	Synpcc7942_1217	897	1071	1132	1159	215	306	792	339	266	1365	1425	1194	28	145	843	216	391
3773506	Synpcc7942_1218	2278	1850	1362	1601	978	969	820	1262	436	2654	2999	2414	42	254	2079	512	707
3773507	rplU	22038	15528	15032	22204	7277	8234	8822	8576	4902	25155	21766	20896	592	3565	10521	4379	6224
3773508	rpmA	5701	5561	3649	5526	2094	2711	3986	3854	1629	13108	9869	8918	411	2200	4196	2606	4102
3773509	Synpcc7942_1221	2151	1520	1227	2087	639	818	902	886	509	2787	2428	2300	69	294	1189	539	576
3773510	truB	1060	907	723	878	386	504	470	512	231	1279	1144	1024	27	145	737	250	361
3773511	Synpcc7942_1223	4465	2957	2581	3557	1377	1273	2565	4071	1693	10216	5687	7724	74	1376	3765	1925	1649
3773512	Synpcc7942_1224	5464	3913	3469	5586	1979	2355	3954	6873	2293	16498	8686	13198	154	2604	6433	3841	2819
3773513	Synpcc7942_1225	35495	15172	11181	13123	9918	7866	5828	4739	3290	12346	20070	11881	246	1457	7616	3207	3151
3773514	Synpcc7942_1226	15049	9912	8321	11441	4408	5209	7108	7903	3241	18022	14929	14767	260	1758	6312	2295	2815
3773515	radC	3607	3128	2973	2622	1183	1860	3114	1312	722	5684	5737	4088	93	703	2249	734	2492
3773516	Synpcc7942_1228	1373	850	575	766	401	429	526	562	227	1257	1411	1107	19	154	544	200	239
3773517	Synpcc7942_1229	979	381	426	518	318	218	307	341	194	866	933	683	7	99	521	200	182
3773518	Synpcc7942_1230	1878	824	730	963	651	432	738	745	433	1881	2016	1533	27	188	1025	426	360
3773519	Synpcc7942_1231	20257	9370	7049	11937	6051	4877	7297	8303	4373	24946	20712	18508	304	3007	12633	5267	4821
3773520	Synpcc7942_1232	8115	2571	2870	3149	2012	1207	2826	2505	1685	7552	7230	5507	199	1582	4457	2254	1594
3773521	Synpcc7942_1233	221	163	157	209	67	66	78	78	50	272	257	214	4	23	119	59	46
3773522	Synpcc7942_1234	3309	5823	2949	3091	1085	2365	3606	3264	952	9595	5005	10096	109	798	3321	1045	3377
3773523	Synpcc7942_1235	7637	2846	2160	2783	2917	1749	2062	3190	1574	9724	7071	6928	130	583	6944	1231	2376
3773524	Synpcc7942_1236	23550	6610	6059	6052	7211	3734	5579	6242	4454	20585	18461	14095	402	1806	12477	3256	4532
3773525	Synpcc7942_1237	74871	22685	20340	21629	24797	13081	21577	25759	14925	100303	68616	57410	1274	9202	47132	12928	25888
3773526	Synpcc7942_1238	22329	5978	5841	6622	5943	3090	6104	6975	4047	33694	17128	17743	450	2910	11224	3666	7165
3773527	Synpcc7942_1239	35254	12101	11492	12515	12383	8102	13665	18738	9818	85860	31973	45384	707	5889	32497	9275	18309
3773528	nirA	15998	14840	8967	18215	5035	7448	5834	18541	6749	86300	17619	45637	444	3985	31965	6365	15406
3773529	Synpcc7942_1241	9868	7437	6839	7674	2934	3645	4278	4013	2014	11847	9693	9830	136	777	4965	1149	2570
3773530	Synpcc7942_1242	6400	4954	4214	5359	1862	2292	2855	2854	1586	8133	7111	6954	66	503	3355	782	1788
3773531	Synpcc7942_1243	1630	1175	873	844	691	569	587	643	370	1736	2283	1382	35	246	1577	364	512
3773532	Synpcc7942_1244	3739	1647	1609	2179	1216	964	1418	1301	961	3547	4104	2897	52	459	2082	735	624
3773533	Synpcc7942_1245	159	161	107	155	66	88	77	80	42	214	183	168	5	29	124	30	52
3773534	Synpcc7942_1246	5399	3102	2351	3484	1655	1684	2484	2560	1238	5553	6014	5292	86	812	3177	1095	1278
3773535	Synpcc7942_1247	440	243	241	347	115	107	190	223	90	547	405	479	6	58	286	77	98
3773536	Synpcc7942_1248	1232	645	718	795	365	283	548	460	291	1240	1169	1172	30	200	840	252	352
3773537	Synpcc7942_1249	1853	701	858	660	486	325	618	278	494	1450	2100	724	148	220	917	254	811
3773538	Synpcc7942_1250	73724	23848	26480	18941	16588	9618	20746	8241	9294	36014	51461	21064	684	7336	27170	8288	15704
3773539	gcp	1078	821	581	819	348	439	862	1119	373	2217	1711	2046	30	358	1165	504	464
3773540	Synpcc7942_1252	4069	2602	1671	2424	1182	1185	1636	1586	731	3639	3599	3019	70	587	2382	829	953
3773541	Synpcc7942_1253	4682	3215	2123	3389	1708	1850	1813	2120	964	4763	4779	4347	93	721	2671	1232	1569
3773542	Synpcc7942_1254	31764	2611	9835	16404	9492	7821	7561	10421	5349	23263	22064	20026	666	3670	12372	5231	5773
3773543	Synpcc7942_1255	3842	1161	1379	2060	1212	1218	1405	1595	739	3711	2996	3265	82	494	1754	716	810
3773544	Synpcc7942_1256	4590	2245	1643	2210	1147	1021	1954	2025	981	4624	5446	4177	68	726	2143	942	1128
3773545	Synpcc7942_R0028	88	55	53	68	31	24	45	54	35	106	80	113	2	9	57	20	28
3773546	Synpcc7942_1257	10429	5249	4242	6159	2910	2620	4995	5890	2772	14259	12060	11753	155	1740	7042	2262	3618
3773547	Synpcc7942_1258	703	426	342	509	238	239	361	395	192	978	823	749	12	135	375	165	210
3773548	Synpcc7942_1259	3482	2152	1763	2780	885	924	990	1640	640	3872	2506	3178	65	623	2635	1084	912
3773549	Synpcc7942_1260	9481	9517	4369	10281	2763	4229	4411	10338	2071	17308	8599	16744	193	1591	11092	2215	5638
3773550	tpiA	11910	5984	4625	6598	4399	3335	3594	4017	2312	8923	11227	7384	179	1439	6543	2417	2308
3773551	Synpcc7942_1262	3222	2469	2321	3762	1069	1516	1958	2136	802	4573	3638	4393	60	383	1934	511	836
3773552	Synpcc7942_1263	2111	1267	1100	1621	589	796	1025	1043	449	2140	2207	2177	30	256	734	310	354
3773553	Synpcc7942_1264	3409	2230	1690	2327	1003	1059	1375	1446	789	3596	3375	3345	65	427	2242	674	1114
3773554	Synpcc7942_1265	2566	1792	1154	1805	994	954	1174	1515	671	3040	3071	2815	46	376	1547	597	625
3773555	Synpcc7942_1266	5971	2829	2046	2788	1972	1452	2235	2521	1234	6261	6126	4811	59	718	3313	1126	1392
3773556	Synpcc7942_1267	6339	2732	1928	2258	1705	1324	1975	1969	988	4495	5700	3760	55	563	2441	970	953
3773557	Synpcc7942_1268	6160	3064	2067	3630	1712	1664	2464	2528	1171	6007	5745	5457	105	854	2839	1127	1149
3773558	Synpcc7942_1269	5511	2505	1932	3110	1651	1247	1748	1817	1070	3924	5624	3921	79	641	2911	1084	918
3773559	Synpcc7942_1270	988	787	674	761	370	274	242	513	193	1095	696	950	33	342	900	653	287
3773560	Synpcc7942_1271	2695	1935	1357	2141	952	1013	948	1693	502	2956	2450	3525	47	350	1533	789	602
3773561	Synpcc7942_1272	628	400	367	370	215	217	291	277	132	557	704	607	13	84	379	139	186
3773562	Synpcc7942_1273	2306	1224	1065	1230	716	616	915	926	498	2048	2570	1799	54	339	1515	520	597
3773563	Synpcc7942_1274	10283	6375	4456	5734	3877	3114	2928	3518	1721	6275	8874	7180	156	1023	4678	1995	2165
3773564	Synpcc7942_1275	6965	3681	3096	3809	1696	1314	2594	2809	1448	6668	7297	5176	77	688	3864	926	1862
3773565	Synpcc7942_1276	5172	1794	1796	2804	1387	918	1926	2071	1221	4496	5181	3908	60	667	2747	942	1112
3773566	rplT	8714	4546	4149	6500	3158	2733	3894	3990	1988	9515	9314	9386	177	1101	4214	1531	2243
3773567	rpmI	16574	7268	6538	11779	5890	5401	7650	7822	3368	18956	19935	21756	259	2101	7720	3190	4453
3773568	Synpcc7942_1279	137	73	101	111	40	36	44	60	30	109	112	91	1	16	76	17	34
3773569	Synpcc7942_1280	4127	2575	3090	3040	1583	1528	2233	1825	1172	5394	4855	4100	90	719	3544	906	1689
3773570	Synpcc7942_1281	6053	3545	3250	3628	2103	1910	3094	2149	1369	6795	7262	5298	121	1122	4469	1600	2247
3773571	moaA	8099	12826	3167	13247	2442	6677	5277	10381	1924	22769	7540	18154	235	1241	5606	1441	3219
3773572	Synpcc7942_1283	267	128	112	146	81	47	84	89	50	192	227	147	7	24	129	43	54
3773573	Synpcc7942_1284	1110	421	296	385	289	232	356	284	184	805	1145	743	14	151	540	222	252
3773574	moaC	879	417	392	472	325	194	322	359	202	836	1034	651	19	158	639	220	258
3773575	Synpcc7942_1286	2103	919	855	856	702	518	839	638	433	1813	2233	1553	33	226	1071	466	666
3773576	Synpcc7942_1287	5158	3439	3138	4155	1502	855	1518	1502	1444	5501	7427	4467	86	741	5112	1410	1968
3773577	Synpcc7942_1288	691	561	399	518	230	287	258	213	117	579	665	502	10	91	396	115	201
3773578	Synpcc7942_1289	30899	20728	14181	23657	9051	11188	14730	20830	7106	40116	30597	39625	545	4457	14129	5603	7430
3773579	Synpcc7942_1290	720	850	498	1346	195	440	357	605	328	1243	422	946	209	131	461	149	193
3773580	Synpcc7942_1291	2847	2124	1544	2070	1152	1222	1119	1265	473	2538	2776	2313	57	394	1563	644	775
3773581	dnaG	22942	14096	10453	15559	6352	7089	10113	11672	4407	26575	22816	23642	323	2358	10186	3274	5924
3773582	pheT	26413	11425	8845	13614	8059	6007	10182	10184	5502	24208	27256	20485	333	3468	14173	5463	5137
3773583	Synpcc7942_1294	21896	14161	9868	14307	7007	7579	10910	11646	5027	27074	25170	24303	408	3156	12290	4135	5624
3773584	Synpcc7942_1295	3745	4173	2922	3276	1231	2141	3194	2633	1073	9305	5844	6972	87	1048	3183	1053	2747
3773585	Synpcc7942_1296	272	210	205	256	99	115	141	101	73	303	343	272	3	19	144	72	77
3773586	Synpcc7942_1297	17282	8432	6547	10937	4072	4736	5761	6496	3578	18321	15976	15788	205	1603	7025	2392	3360
3773587	Synpcc7942_1298	20174	12925	12744	17114	6120	7299	7017	6168	3359	18538	14194	16013	278	1972	7563	3156	4784
3773588	Synpcc7942_1299	3339	2339	1840	2133	957	1027	1605	1453	745	4922	3713	3228	47	751	3112	1012	1828
3773589	Synpcc7942_1300	473	401	350	536	142	137	174	240	124	602	438	497	16	65	344	135	108
3773590	Synpcc7942_1418	364	202	243	247	145	113	176	200	88	433	584	445	10	72	261	109	168
3773591	chlL	14918	11073	5928	8080	2761	3991	7316	3272	2114	18821	13440	14492	295	2100	6208	1862	8070
3773592	Synpcc7942_1420	12202	5803	3434	4523	2059	2629	5019	2334	1416	9295	9768	7737	146	948	4543	948	3375
3773593	Synpcc7942_1421	12965	10283	8925	13203	9612	6601	8620	10704	5933	29056	32906	29436	570	4050	15483	7664	7089
3773594	Synpcc7942_1422	5208	3483	3645	4670	4147	1734	2312	3113	2649	10485	13820	6208	176	1531	7384	2869	2140
3773595	Synpcc7942_1423	11446	5047	6259	8030	6939	2922	5009	6487	5067	21637	28853	12708	288	2845	14134	4733	4296
3773596	Synpcc7942_1424	3235	1445	1853	2229	1892	822	1354	1889	1348	5605	7318	4085	55	751	3876	1201	1332
3773597	Synpcc7942_1425	24160	17901	13893	24893	8217	9285	11783	17506	6405	36842	26688	28887	392	3576	12791	4550	5170
3773598	rbcL	63337	35851	30084	54667	26580	22092	39243	40027	20743	115265	78388	90367	1732	14045	36727	16105	17571
3773599	Synpcc7942_1427	3684	2116	2202	2999	1416	1287	2583	2743	1711	7768	5092	5832	355	840	2384	1094	1163
3773600	Synpcc7942_1428	2888	2149	1732	2122	1177	1220	1670	1576	830	4108	4092	3898	38	493	2091	745	1051
3773601	Synpcc7942_1429	2465	2542	2324	2518	1064	1462	1729	1411	682	4022	3619	3402	81	422	2320	521	1540
3773602	Synpcc7942_1430	4748	5595	4543	5594	1698	3219	3742	2694	1328	8402	7052	7280	117	596	3476	718	2252
3773603	Synpcc7942_1431	6983	4348	2768	3723	1747	1865	3395	3508	1436	8266	8439	7716	183	1166	3405	1527	2106
3773604	Synpcc7942_1432	22906	17047	10847	21007	6684	9537	11643	16892	5406	37823	22339	32522	433	3461	11740	4814	6107
3773605	argC	5863	3229	2340	3371	1989	1852	2838	2625	1212	5457	5813	5334	109	792	3144	1240	1199
3773606	Synpcc7942_1434	23063	11772	7281	11273	6966	6133	10225	10348	4761	24850	23293	22701	333	3040	10745	4068	5849
3773607	Synpcc7942_1435	6340	2717	2326	2934	1950	1489	2223	2257	1124	5460	6517	4838	69	756	3069	1262	1401
3773608	Synpcc7942_1436	1656	1106	687	894	616	529	521	630	321	1468	1739	1485	32	189	973	367	516
3773609	Synpcc7942_1437	1401	754	559	685	340	358	519	453	215	1125	1183	1239	55	163	542	270	334
3773610	Synpcc7942_1438	34503	23540	13638	26470	10591	9773	8717	14811	7799	37594	26388	30621	565	4750	15945	5875	9679
3773611	Synpcc7942_1439	4110	3575	2536	3206	1726	1557	2307	2456	1194	6916	6256	5065	133	2241	5521	3331	2570
3773612	Synpcc7942_1440	3447	1408	1204	1332	1152	671	997	1089	582	2141	3372	1760	53	429	2370	764	783
3773613	cobD	892	610	413	541	288	269	401	431	215	976	1024	1002	18	125	669	190	306
3773614	Synpcc7942_1442	365	254	198	296	98	149	166	256	86	464	368	476	11	70	245	101	165
3773615	Synpcc7942_1443	69421	34090	31852	46410	21413	17358	26637	29339	15965	89623	59984	61831	1610	10301	29540	12628	16983
3773616	Synpcc7942_1444	48	41	43	89	25	32	24	48	23	110	97	81	3	5	39	19	23
3773617	Synpcc7942_1445	3195	3394	3477	3851	1352	1957	2481	1941	1071	6611	5896	5074	74	484	3794	667	1938
3773618	Synpcc7942_1446	4182	3856	3938	4115	1609	2542	2803	1737	1174	5597	6410	5449	125	513	2970	759	2060
3773619	Synpcc7942_1447	9837	4850	3077	3521	3112	2230	2838	2674	1578	6512	9008	6233	130	1120	4456	1750	1689
3773620	Synpcc7942_1448	7963	5623	3037	5189	2069	3073	3800	4802	1484	9776	8131	10956	117	895	3136	1424	1648
3773621	lpxD	8492	4882	3394	4890	2385	2624	3596	3491	1722	8208	8796	7231	128	1216	3927	1606	1777
3773622	Synpcc7942_1450	3037	2037	1412	1591	1053	987	1164	1367	618	2805	2914	2775	39	411	1707	714	848
3773623	Synpcc7942_1451	3796	2900	2178	2604	1487	1511	1706	1865	862	4263	4409	3784	76	692	2113	996	1152
3773624	Synpcc7942_1452	4878	3237	2816	3056	1456	1515	2364	2424	1050	5443	5557	4870	79	640	2970	937	1711
3773625	Synpcc7942_1453	11443	6573	6064	8337	4408	3918	8436	5938	3878	18090	18902	14129	238	2776	14913	4311	5431
3773626	Synpcc7942_1454	36135	13033	11821	14459	11114	7759	14380	11686	7639	31412	42314	25067	507	4418	18845	6776	6879
3773627	Synpcc7942_1455	5330	2426	2631	3051	1902	1454	2702	2969	1378	6079	7052	5064	116	921	3589	1440	1218
3773628	Synpcc7942_1456	3579	1750	1678	2165	1161	976	1358	1823	947	4504	4309	3452	85	628	2766	1040	1019
3773629	Synpcc7942_1457	1426	811	601	851	476	414	748	903	486	2290	1896	1873	19	295	1332	449	548
3773630	Synpcc7942_1458	2722	2261	1479	2194	889	1057	1235	1466	606	2834	3146	2935	50	404	1893	620	855
3773631	Synpcc7942_1459	5447	5472	2824	4622	1706	2257	2345	3395	1215	7263	4929	6172	108	757	2835	1033	1452
3773632	Synpcc7942_1460	7468	9003	4576	7115	2410	4030	3677	4626	1593	10315	6570	9371	192	998	4002	1442	2397
3773633	Synpcc7942_1461	447	415	378	530	202	281	399	624	278	1180	926	1643	18	72	316	128	189
3773634	Synpcc7942_1462	345	366	378	518	180	293	536	934	404	1662	1480	2456	9	119	369	173	205
3773635	Synpcc7942_1463	1817	1700	1714	1769	662	914	924	955	602	2741	2222	2529	47	226	1238	394	683
3773636	Synpcc7942_1464	49377	41337	26688	22708	20689	10728	4397	15085	9968	49897	55079	24669	538	4549	71372	10008	20192
3773637	Synpcc7942_1465	1045	397	515	731	207	161	186	213	302	588	980	483	23	48	217	59	80
3773638	Synpcc7942_1466	37516	30006	20433	25721	10912	13685	14328	14392	6538	33833	36377	33889	498	3737	15768	5412	9351
3773639	Synpcc7942_1467	2832	2317	2107	2513	919	1214	1363	1644	660	3824	2885	3188	55	277	1719	445	707
3773640	Synpcc7942_1468	982	539	351	649	165	178	241	294	165	859	705	681	12	70	316	81	130
3773641	Synpcc7942_1469	723	426	248	476	76	119	156	217	136	606	496	477	6	38	244	75	97
3773642	Synpcc7942_1470	281	148	83	160	25	28	60	70	38	183	177	170	3	16	86	17	30
3773643	Synpcc7942_1471	376	155	85	223	37	20	66	64	49	260	209	174	4	24	119	34	61
3773644	Synpcc7942_1472	305	146	103	189	33	38	56	87	36	294	175	188	2	11	89	28	41
3773645	Synpcc7942_1473	929	393	217	423	73	71	130	173	105	442	370	364	4	40	246	51	93
3773646	Synpcc7942_1474	1041	588	240	408	104	186	102	209	93	513	301	395	9	24	294	38	155
3773647	Synpcc7942_1475	15155	3892	503	517	184	199	257	232	143	587	664	516	13	69	307	101	182
3773648	Synpcc7942_1476	5142	1185	211	90	85	44	124	57	74	175	408	151	3	55	82	67	61
3773649	Synpcc7942_1477	2445	1452	1072	1314	904	776	625	1218	620	3074	2063	2489	48	310	1876	547	826
3773650	Synpcc7942_1478	2079	1509	1289	2217	726	720	403	1053	357	2024	1080	1870	31	255	1171	507	449
3773651	petG	515	308	271	490	166	190	155	258	330	532	381	498	108	77	327	163	100
3773652	Synpcc7942_1480	1678	902	781	1343	484	461	801	1284	407	2188	1561	2029	45	265	889	354	351
3773653	hisH	14253	5823	4180	7149	3389	2856	4072	6128	2464	12068	11534	12478	205	1611	5224	2237	2486
3773654	Synpcc7942_1482	6492	2551	2167	2949	1731	1220	2019	2020	1161	4496	5748	4248	84	690	3148	1190	1226
3773655	Synpcc7942_1483	722	321	319	353	305	167	291	280	173	709	803	560	9	125	448	191	172
3773656	murE	8231	3875	3004	4257	2551	2012	2975	3520	1789	8344	8492	6975	116	877	3935	1452	1627
3773657	Synpcc7942_1485	544	286	210	233	165	138	189	239	107	567	501	435	9	95	267	123	108
3773658	Synpcc7942_1486	1667	649	493	547	391	234	494	414	272	1094	1571	903	38	239	685	379	298
3773659	rpsD	23839	13894	13704	15707	6927	6964	9144	11275	4062	26925	29241	20105	414	4077	12271	6550	10032
3773660	Synpcc7942_R0031	84	40	36	47	31	26	27	26	11	64	69	167	1	6	40	7	27
3773661	Synpcc7942_1488	985	736	546	514	263	232	376	240	163	956	896	593	11	156	405	179	290
3773662	Synpcc7942_1489	227	164	115	178	54	71	92	93	46	284	221	201	2	26	187	48	104
3773663	Synpcc7942_1490	2698	1671	1491	1776	988	881	1243	1287	660	3082	3214	2874	52	429	2025	601	882
3773664	Synpcc7942_1491	850	712	605	609	281	334	393	406	244	964	903	869	30	128	489	181	261
3773665	Synpcc7942_1492	1899	791	605	685	585	371	576	417	277	1050	2048	925	15	184	1062	304	407
3773666	mazG	1469	1306	1057	1088	626	804	903	725	341	1684	1987	1492	22	262	1238	363	554
3773667	Synpcc7942_1494	2858	1735	1249	1603	898	911	1248	1249	555	2367	3073	2737	43	340	1403	529	524
3773668	Synpcc7942_1495	1330	901	881	966	537	455	696	839	414	1665	1616	1486	21	200	1054	345	450
3773669	Synpcc7942_1496	8704	5409	3883	5742	2361	2593	4337	3845	1979	10459	9564	8190	141	1091	3837	1437	1910
3773670	Synpcc7942_1497	6311	3476	2666	3380	1590	1889	3135	2658	1199	5762	7278	5407	79	712	2560	976	1267
3773671	Synpcc7942_1498	2671	2132	1396	1915	1241	1119	1132	1478	571	2790	3020	2953	52	513	1893	795	863
3773672	Synpcc7942_1499	20806	15858	17374	12729	5106	6710	9639	4148	5153	20113	18906	13472	842	1599	6244	2332	4219
3773673	prmA	6707	3972	4075	4432	2315	2262	3967	3429	1761	9659	8148	6694	95	1110	5516	1515	2756
3773674	Synpcc7942_1501	28463	19831	13434	18836	8385	10928	15341	11671	6597	33426	31132	28696	404	3587	14904	5428	8213
3773675	Synpcc7942_1502	4214	2538	1974	2667	1499	1494	2088	1966	929	4460	3888	4076	69	581	2266	1070	1122
3773676	Synpcc7942_1503	2467	1510	1117	1873	731	764	1134	1144	594	2927	2425	2239	27	282	1222	422	587
3773677	Synpcc7942_1504	2720	2965	1538	2265	608	1044	971	945	441	2730	2182	2323	38	130	834	184	487
3773678	Synpcc7942_1505	15121	15588	5931	9068	3907	5861	5523	6793	2130	15428	14195	12246	162	967	6509	1581	3622
3773679	Synpcc7942_1506	19522	21868	8579	12889	3827	8046	6643	7624	2144	24342	13755	19018	269	1211	6077	1805	5556
3773680	Synpcc7942_1507	3927	1986	1406	2300	1133	1020	1767	1863	900	4220	4347	3670	89	448	2107	599	737
3773681	Synpcc7942_1508	4492	2860	2172	2950	1418	1558	1850	1879	867	4091	4057	3870	90	620	3196	1100	1246
3773682	Synpcc7942_2125	3313	4025	1653	2919	1156	1898	1696	4262	780	6126	3530	8004	112	454	1526	823	1267
3773683	Synpcc7942_2126	8027	12238	3538	11614	2383	4607	3970	18656	1599	25522	6678	36308	254	1460	4207	2272	3762
3773684	Synpcc7942_2127	956	1163	824	1296	355	467	1341	2106	741	5104	2747	4522	90	984	1730	1906	944
3773685	Synpcc7942_2128	11764	8073	4358	8125	3782	4533	5300	6482	2201	13059	13019	13755	231	1576	5681	2485	3114
3773686	Synpcc7942_2129	2001	1077	617	1111	418	426	718	721	382	1772	1798	1683	38	222	818	283	398
3773687	Synpcc7942_2130	975	915	553	1161	287	362	546	723	301	1698	1161	1517	31	138	584	178	249
3773688	Synpcc7942_2131	9994	4570	4248	6165	3207	2445	4382	3795	2243	9576	11600	7828	125	1356	6897	2059	2544
3773689	glmM	11215	5591	4712	5629	4144	2597	3794	4642	2542	10516	13207	8592	137	1484	9218	2296	3355
3773690	Synpcc7942_2133	3700	2974	1517	2548	1109	1458	1653	2555	727	5048	3520	5381	82	615	1780	703	1098
3773691	Synpcc7942_2134	1763	1068	885	1039	560	478	704	673	437	1673	1650	1376	39	292	1335	390	533
3773692	Synpcc7942_2135	4437	1854	1476	2269	1336	1110	1933	2109	999	4927	4558	4543	53	593	2259	815	1113
3773693	Synpcc7942_2136	7935	3439	3000	4145	2508	1942	3492	3634	1750	7941	8759	7413	141	1154	4043	1727	1738
3773694	Synpcc7942_2137	110812	44395	40139	57129	29260	23272	36746	26275	17278	72136	81635	60421	1056	10603	43281	13195	20563
3773695	Synpcc7942_2138	2099	1256	1102	1578	458	328	517	485	400	1712	2388	1259	35	192	1292	309	349
3773696	Synpcc7942_2139	688	516	356	520	212	146	254	263	181	1106	1235	729	17	180	529	248	395
3773697	Synpcc7942_2140	595	393	302	367	150	179	200	214	119	520	615	461	12	62	336	97	177
3773698	Synpcc7942_2141	1851	1600	1107	1855	607	674	622	943	374	2010	1665	1869	45	355	963	443	599
3773699	Synpcc7942_2142	954	622	457	572	309	312	407	448	225	1079	1023	1025	31	173	540	274	285
3773700	Synpcc7942_2143	30024	20529	13556	20067	8796	11184	13769	15447	6437	39220	31188	32433	451	3653	13794	5246	6969
3773701	Synpcc7942_2144	2778	2330	2273	1907	1142	1445	1698	1150	687	3069	3726	2881	64	459	2237	738	1492
3773702	Synpcc7942_2145	3629	2019	1918	2136	1248	1199	1452	1228	813	3125	3837	2603	60	425	2021	671	988
3773703	Synpcc7942_2146	638	383	362	420	175	136	241	185	147	475	555	520	13	93	305	147	158
3773704	Synpcc7942_2147	1312	1202	866	1038	448	483	462	556	285	1470	1178	1178	26	223	788	289	367
3773705	Synpcc7942_2148	13650	10177	7021	10961	3887	5135	6493	7644	3354	17668	14948	15599	238	1593	7248	2621	3257
3773706	Synpcc7942_2149	7256	5539	3942	6836	1807	2713	3929	4510	1862	12564	7764	9880	139	1127	4033	1662	2330
3773707	Synpcc7942_2150	1402	1273	778	1314	316	453	627	658	290	2251	1709	1602	28	187	1048	300	561
3773708	Synpcc7942_2151	4231	2839	3645	4042	1049	754	1242	857	738	3150	4834	2404	62	238	1817	377	868
3773709	Synpcc7942_2152	12847	7018	8311	6236	4286	3329	3303	2261	1669	6864	11234	4913	116	592	4527	1006	2391
3773710	Synpcc7942_2153	464	346	278	338	123	131	121	123	82	309	379	237	9	27	189	50	61
3773711	Synpcc7942_2154	690	472	372	482	232	213	221	262	132	613	718	513	29	95	341	169	148
3773712	Synpcc7942_2155	2414	1912	1427	1550	1025	846	904	1177	542	2136	2791	2282	62	383	1639	629	729
3773713	Synpcc7942_2156	28931	10923	10879	13479	8558	6464	11518	9973	6821	43537	30987	29454	696	5415	18128	6769	9047
3773714	Synpcc7942_2157	4053	1501	1532	1906	1061	730	1350	1227	869	6031	4264	3664	104	735	2160	955	1228
3773715	Synpcc7942_2158	76039	32572	25995	34748	25201	16345	21284	18682	13106	52176	71285	43504	982	7991	29517	11787	12720
3773716	Synpcc7942_2159	4256	1546	1327	1733	1211	825	1098	981	628	2662	3738	1822	54	460	1980	633	891
3773717	Synpcc7942_2160	26570	9095	7664	8653	7392	4286	4404	4171	2630	11347	14356	9138	156	1728	10654	3181	4202
3773718	Synpcc7942_2161	2524	1044	1020	1457	584	402	353	329	254	1264	1324	937	13	106	751	212	235
3773719	Synpcc7942_2162	413	293	267	297	170	138	131	140	70	274	330	305	11	52	260	108	98
3773720	Synpcc7942_2163	1403	801	640	713	596	370	474	480	264	1029	1332	1107	27	156	1016	375	361
3773721	Synpcc7942_2164	504	417	276	400	165	188	206	470	118	756	557	666	21	187	450	282	188
3773722	Synpcc7942_2165	974	841	525	761	473	518	487	437	243	1216	1260	1037	14	146	643	305	353
3773723	Synpcc7942_2166	190	173	121	165	68	102	85	89	59	290	206	160	3	27	109	42	61
3773724	Synpcc7942_2167	149	113	75	62	55	99	65	68	47	398	189	133	8	17	109	32	101
3773725	Synpcc7942_2168	6819	4265	3218	6574	1822	2455	2867	3502	1673	8279	6680	7389	123	604	2532	973	945
3773726	Synpcc7942_2169	1175	1561	910	1365	494	1037	723	1109	496	2453	1917	3167	24	142	552	270	546
3773727	Synpcc7942_2170	55	86	104	118	21	50	41	50	24	123	102	100	5	4	31	14	21
3773728	Synpcc7942_2171	12621	18244	13426	22404	5654	10420	9003	12021	4545	31075	19756	24031	376	1948	6853	3233	5368
3773729	Synpcc7942_2172	651	747	548	745	230	392	411	582	223	1252	1008	1501	17	61	262	119	150
3773730	Synpcc7942_2173	3083	2121	1805	2236	705	1123	1886	1971	842	4470	4761	4852	43	224	1148	379	765
3773731	Synpcc7942_2174	1330	1541	1579	1845	613	978	1609	1928	665	4979	3628	4870	61	310	1118	357	904
3773732	Synpcc7942_2175	1584	1439	2449	2880	913	1606	3774	5042	2232	13942	9528	15988	123	837	2000	1160	1910
3773733	Synpcc7942_2176	1186	961	666	782	371	453	542	552	262	1338	1401	1314	12	164	706	269	375
3773734	Synpcc7942_2177	4921	2857	1803	2395	1653	1366	2044	2187	1030	4610	5816	4530	71	694	2928	1033	1288
3773735	Synpcc7942_2178	1406	915	513	933	255	250	437	452	253	1190	1281	1327	33	181	417	250	201
3773736	Synpcc7942_2179	3912	2444	1787	2310	1027	1186	2056	1709	898	4398	3855	3771	97	499	2017	667	1096
3773737	Synpcc7942_2180	9088	5585	4088	5492	2539	2488	4497	4098	2221	11361	10246	9614	267	1561	5002	2163	2659
3773738	Synpcc7942_2181	18764	12649	8993	10504	5459	6586	12233	9331	4925	25238	23946	22376	300	2683	10920	3491	7366
3773739	Synpcc7942_2182	418	477	386	416	194	244	292	297	124	671	653	623	17	97	423	172	254
3773740	Synpcc7942_2183	3885	2686	1834	2365	1335	1419	1749	1673	887	4145	4270	3691	58	531	2270	826	1135
3773741	Synpcc7942_2184	5987	3558	2013	2863	1752	1756	1972	2261	862	4586	4832	5043	82	541	2367	954	1446
3773742	Synpcc7942_2185	730	1684	1137	870	290	737	976	816	282	2362	1428	2299	33	96	736	122	703
3773743	Synpcc7942_2186	1638	1380	1051	1096	537	586	731	724	353	1934	1916	1592	42	256	1167	388	737
3773744	Synpcc7942_2187	2633	1577	1223	1060	730	599	854	702	412	1714	2198	1598	47	283	894	319	699
3773745	Synpcc7942_2188	28473	13313	10089	12587	7928	6037	5618	7089	3557	16156	18519	14127	256	2020	7657	2718	4109
3773746	Synpcc7942_2189	1029	662	573	650	361	281	301	367	235	848	978	819	25	127	545	218	246
3773747	Synpcc7942_2190	3029	2198	1794	2385	848	1019	1367	1629	647	3305	3321	3639	110	527	1636	724	1015
3773748	Synpcc7942_2191	1027	689	508	602	359	330	428	439	227	1037	1129	941	23	147	633	248	293
3773749	Synpcc7942_2192	7457	6924	5537	6775	1983	3343	4223	3242	1824	10801	8417	8458	91	770	3555	1164	2268
3773750	Synpcc7942_2193	3045	2159	1795	2079	965	997	1440	1323	748	3590	3556	2939	51	381	1908	535	947
3773751	Synpcc7942_2194	586	424	386	483	189	178	197	196	136	594	561	451	6	53	337	81	160
3773752	Synpcc7942_2195	1929	1445	1397	1217	743	608	1012	906	550	2795	2445	1768	22	261	1954	443	974
3773753	Synpcc7942_2196	1536	1523	901	1097	481	688	908	810	408	2458	2140	2119	45	184	1496	298	923
3773754	Synpcc7942_2197	3289	2167	1410	1836	1121	1057	1365	1382	775	3326	3762	2965	42	422	2020	681	922
3773755	Synpcc7942_2198	1184	742	667	942	321	341	500	484	311	1546	1253	1162	13	143	727	219	322
3773756	Synpcc7942_2199	9185	6674	5218	8050	2285	3293	5070	3481	2222	11130	10348	9927	139	962	4018	1476	1921
3773757	Synpcc7942_2200	4728	3989	3253	3786	1316	2078	2238	1501	819	4207	4615	4197	91	492	1669	682	1573
3773758	alr	7938	7600	4165	4250	2154	2974	3010	3334	1537	9187	7752	8647	105	831	5134	1443	3482
3773759	Synpcc7942_2202	3597	3476	2501	3878	1470	1914	2085	2375	1070	6139	4512	5105	84	617	2502	1095	960
3773760	prfA	3461	2383	2360	2540	1095	1216	2126	1397	858	4972	4429	3845	66	399	2445	660	1478
3773761	Synpcc7942_R0044	220	180	144	156	79	89	104	131	78	372	231	294	16	33	134	53	64
3773762	rpmE	1613	1008	840	1637	472	639	725	660	520	2345	1732	1950	75	157	881	277	456
3773763	rpsI	5156	2681	2550	3109	1480	1256	2160	2119	1106	6435	5141	5199	117	735	2642	935	1550
3773764	rplM	4457	1792	1649	2121	957	722	1642	1228	767	4864	4207	3214	64	573	1894	585	1074
3773765	truA	16154	8367	7473	7983	4763	3566	6403	5188	2983	18682	16217	13741	262	2461	8813	3010	5336
3773766	rplQ	5362	3605	3060	4687	2128	2021	2639	3088	1332	9452	6156	7958	106	1065	4189	1418	2683
3773767	Synpcc7942_2209	24429	15728	12491	19242	8276	8482	12476	13670	6149	39074	29116	31380	393	4257	18930	5802	11250
3773768	Synpcc7942_R0045	32	62	33	21	11	25	24	21	7	53	37	59	0	5	20	6	23
3773769	Synpcc7942_2210	6403	3419	3725	4518	2209	1654	3022	3668	1423	10617	8450	7068	142	1377	4435	1789	2983
3773770	rpsM	13660	8319	9809	12412	4371	4121	5834	7912	3007	19597	20325	14353	255	2409	9675	3690	6019
3773771	rpmJ	6809	4234	4153	6817	1683	2100	2531	3841	1301	9102	9858	7275	174	989	3259	1601	2653
3773772	adk	7296	4586	3583	5980	2353	2406	3460	3619	1766	9643	7708	7432	138	1121	4567	1474	2424
3773773	secY	18154	8386	7054	9865	4821	4182	8029	8117	3963	25522	18541	16062	376	4240	11223	4299	6542
3773774	Synpcc7942_0238	3481	1957	1566	1943	999	778	1219	1365	671	3618	2961	3126	51	449	2717	700	1306
3773775	Synpcc7942_0058	1482	1380	1001	1623	509	611	739	923	411	2308	1775	1780	28	179	1090	308	456
3773776	Synpcc7942_0059	1081	1163	757	1285	275	381	449	512	314	1405	1212	1435	20	135	609	182	279
3773777	Synpcc7942_0060	335	289	244	351	77	84	112	105	109	306	320	311	19	23	160	60	86
3773778	Synpcc7942_0061	1506	1195	987	1110	420	509	641	589	318	1591	1684	1562	30	190	1241	292	654
3773779	Synpcc7942_0062	4292	3310	2153	2793	1032	782	854	715	544	2266	3123	2012	30	209	1726	369	684
3773780	Synpcc7942_0063	65	53	49	64	24	18	24	28	17	69	78	73	1	5	45	17	24
3773781	Synpcc7942_0064	69	68	57	51	25	33	36	35	14	73	72	61	2	5	41	12	22
3773782	infC	18232	11935	12183	15528	5495	6494	6930	7360	3399	18688	14734	15215	363	1311	7232	2467	2844
3773783	Synpcc7942_0066	3198	1336	1239	1872	801	678	1058	1257	655	3074	2854	2313	54	416	1822	476	771
3773784	Synpcc7942_0067	1732	678	865	786	475	327	665	726	353	1497	1660	1189	33	250	1020	348	413
3773785	Synpcc7942_0068	4187	3341	2592	2787	1486	1600	1875	1882	872	4065	4988	3889	82	443	2570	713	1470
3773786	Synpcc7942_0069	3056	3285	2588	2118	960	1484	1886	967	533	2842	4140	2744	45	253	1668	404	1501
3773787	Synpcc7942_0070	383	255	301	242	147	125	174	161	64	389	386	302	8	50	282	78	126
3773788	Synpcc7942_0071	9896	4501	3377	5370	3641	2722	3522	4047	2129	9728	10360	9362	136	1145	5632	2076	2488
3773789	Synpcc7942_0072	3501	1731	1339	1850	1115	781	1203	1501	614	2778	3310	2636	50	483	1810	757	590
3773790	Synpcc7942_0073	15619	7929	5057	9430	3835	4147	4997	5837	2356	11707	11363	10408	175	1268	4870	1770	1844
3773791	Synpcc7942_0074	204	94	102	104	46	56	99	62	40	179	263	197	7	48	161	71	54
3773792	Synpcc7942_0075	18712	9046	7422	8492	5582	4502	8171	6776	4241	18119	21583	15977	199	2457	10979	3415	5002
3773793	Synpcc7942_0076	1342	733	828	929	446	374	576	536	350	1436	1600	1165	27	155	867	290	340
3773794	Synpcc7942_0077	3501	1965	1026	1687	789	584	641	810	405	2091	2203	1855	46	218	1366	484	476
3773795	Synpcc7942_0078	1754	1354	941	1507	730	815	1079	1528	449	3083	2638	2918	49	243	1522	497	663
3773796	Synpcc7942_0079	13075	8716	6861	8731	4968	4869	5327	7204	3145	16642	15902	15497	227	1883	8228	3296	4363
3773797	Synpcc7942_0080	22233	13212	8234	14851	6513	7268	9436	12645	4257	22943	19702	21828	321	2698	8642	3569	4233
3773798	Synpcc7942_0081	2062	1272	724	1412	714	793	844	1082	455	2063	2047	2236	63	258	1099	477	544
3773799	Synpcc7942_0082	16453	6892	5872	8834	5059	3471	4964	5108	3191	12674	15203	10523	172	1629	6664	2496	2906
3773800	Synpcc7942_0083	1037	592	489	708	407	383	525	556	338	1352	1661	1265	25	131	752	228	324
3773801	Synpcc7942_0084	7076	3363	3164	3753	2443	1785	3342	2999	1713	7644	9553	6583	119	1197	5026	1759	2180
3773802	Synpcc7942_0239	1382	743	761	683	490	258	370	385	201	940	1175	784	31	167	891	272	359
3773803	Synpcc7942_0240	17689	9033	8158	9066	7882	4620	3076	4299	2035	9570	11612	9287	195	1647	9083	3252	3945
3773804	Synpcc7942_0241	7522	4513	3176	4523	2310	2255	3110	3490	1647	9167	7238	8250	116	958	4105	1390	2043
3773805	Synpcc7942_0242	10529	6234	4794	7127	3132	2966	3574	3573	2252	10064	9400	8128	163	1192	5027	1806	2117
3773806	Synpcc7942_0243	283	461	400	509	97	194	350	320	387	829	525	659	148	170	272	297	167
3773807	Synpcc7942_0244	27396	45701	35006	35863	10043	24666	42632	21388	9035	84665	51663	59052	790	6148	22773	5345	25409
3773808	Synpcc7942_0245	21873	35201	28506	21138	7412	16440	31625	13774	6624	55995	41534	42903	655	3884	16851	3479	20519
3773809	Synpcc7942_0246	4478	3093	2259	2935	1665	1557	1809	1561	1056	4479	5509	3390	69	514	3529	864	1193
3773810	Synpcc7942_0247	2479	1229	1099	1345	785	547	925	859	585	2712	2793	1993	28	278	2174	489	836
3773811	Synpcc7942_0248	2814	1681	1474	1551	968	845	1018	992	695	3444	2768	2610	53	381	2605	623	1102
3773812	Synpcc7942_0249	2866	1886	1403	1558	1016	886	1125	1247	599	2656	3293	2466	27	322	2981	619	1075
3773813	Synpcc7942_0250	455	390	264	307	204	187	196	259	99	580	557	435	15	66	490	127	181
3773814	Synpcc7942_0251	2780	2726	2240	2479	1212	1920	1443	1275	514	2814	3006	2636	63	377	1680	506	1284
3773815	Synpcc7942_0252	4781	3571	3975	4226	1748	3029	3689	2475	901	7125	4764	6235	265	1420	1775	1191	2398
3773816	Synpcc7942_0253	7752	10699	3868	6452	2550	5693	3688	8400	1157	12336	5818	17624	372	2679	3560	3112	2789
3773817	Synpcc7942_0254	65858	37910	22140	44453	18431	21894	23280	35771	13266	79581	57901	70215	1010	7278	27061	10472	11956
3773818	Synpcc7942_0255	9299	6561	5178	6212	3013	3990	5359	4163	2010	10679	10810	10031	151	1184	5382	1720	3373
3773819	Synpcc7942_0257	2799	2100	1480	1991	760	1012	1443	1388	570	3231	3197	2987	34	312	1559	504	696
3773820	Synpcc7942_0258	917	813	580	799	251	315	405	422	157	990	1100	1023	20	181	562	256	320
3773821	Synpcc7942_0259	3919	2286	2354	3111	1847	1476	1638	1785	798	4278	4694	4531	59	556	3440	1085	1713
3773822	Synpcc7942_0260	207542	142027	87299	172889	58011	79393	102486	130194	47269	322586	211224	260045	3544	29786	97405	36581	48182
3773823	Synpcc7942_0261	2588	1548	1092	1505	998	764	965	1298	515	2572	2892	2555	54	377	1788	625	872
3773824	Synpcc7942_0262	51067	27785	21833	32295	14698	14111	19584	22370	10839	56163	53362	51303	713	6362	25218	9178	12430
3773825	Synpcc7942_0263	3968	3208	2343	2837	1168	1382	1614	2001	795	3959	3800	4425	74	381	2132	596	982
3773826	Synpcc7942_0264	5402	3724	3284	4169	1907	1586	2248	3405	1323	7651	5865	5688	88	695	3519	1080	1329
3773827	Synpcc7942_0265	2227	1283	952	1174	664	598	1014	1073	453	2553	2483	1947	27	318	1409	453	656
3773828	Synpcc7942_0266	3036	1803	1368	1660	895	726	1253	1442	649	3176	3320	2488	49	416	1682	620	642
3773829	gidB	23942	21875	19006	17737	8470	10369	7403	6576	3554	14666	18618	13777	420	1298	6497	1729	4350
3773830	Synpcc7942_0268	448	318	218	341	150	133	174	267	83	565	504	446	8	68	265	110	135
3773831	Synpcc7942_0269	4946	2244	1897	2491	1464	1124	1845	2507	1103	4908	5776	4312	98	748	2706	1009	1062
3773832	Synpcc7942_0270	9410	3752	2982	3740	3092	2124	3215	3233	1706	7802	10966	7215	155	1267	4369	1980	1844
3773833	Synpcc7942_0271	2453	862	845	1089	771	511	799	777	492	2061	2589	1690	26	263	1189	414	441
3773834	Synpcc7942_0272	3546	1340	1315	1619	1288	793	1422	1371	747	3120	4285	2763	45	526	1902	865	839
3773835	coaE	721	382	326	511	214	194	291	252	153	801	776	604	5	76	381	129	160
3773836	Synpcc7942_0274	457	511	446	658	153	118	166	215	151	627	554	580	7	76	326	100	109
3773837	Synpcc7942_0275	518	339	321	501	149	171	190	221	92	640	510	379	4	32	218	54	90
3773838	Synpcc7942_0276	19572	13754	10887	13054	6450	7376	6892	5840	3486	14793	16806	13667	208	1609	8322	2904	4036
3773839	ligA	4956	2603	1931	2504	1370	1183	2080	1871	970	4686	5490	4229	83	620	2434	995	1246
3773840	Synpcc7942_0278	1221	1957	1533	1011	487	962	1505	757	397	2914	2411	2345	27	188	1129	270	1187
3773841	Synpcc7942_0279	2696	3168	2583	2047	951	1669	3024	1612	893	5607	4386	4399	62	454	2016	529	1737
3773842	Synpcc7942_0280	2369	1504	1332	1775	725	617	983	1227	534	2973	2432	2232	48	377	1767	568	777
3773843	Synpcc7942_0281	5509	3197	2686	4216	1528	1608	2942	3742	1371	8598	6922	7500	139	893	4326	1474	2356
3773844	glyA	35951	20781	15458	23409	9751	10628	16262	17258	6414	36038	37180	33142	473	4015	14052	5943	6724
3773845	Synpcc7942_0283	1608	1067	878	1215	607	620	855	890	414	2209	2045	1809	35	245	1053	411	506
3773846	Synpcc7942_0284	9488	5712	4428	6480	4636	3442	3413	4874	2077	9423	13253	11154	205	1574	6980	3309	3031
3773847	Synpcc7942_0285	10735	5544	4551	7033	4901	3958	6389	6873	2842	14976	17187	13268	209	2365	9677	4213	3494
3773848	Synpcc7942_0286	901	494	530	683	355	295	430	485	223	1176	1216	933	12	175	806	297	271
3773849	Synpcc7942_0287	529	323	379	439	158	131	250	210	127	527	620	481	8	81	462	121	126
3773850	glmU	6175	2926	1848	2801	2144	1380	1863	1866	1135	4686	6411	3863	95	769	3549	1486	1027
3773851	secA	81484	43079	32065	54600	24352	24859	33685	38266	18737	98222	87420	79163	1070	9784	37744	14512	14944
3773852	Synpcc7942_0290	4575	2410	2529	3322	1442	1262	1709	2000	1005	5230	4441	4001	63	620	2855	921	1126
3773853	Synpcc7942_0291	1564	1259	1008	1217	539	749	942	973	487	2748	2008	2569	87	202	836	365	547
3773854	Synpcc7942_0292	6866	4836	3691	4788	2084	2660	5599	4690	2049	13443	9992	11029	154	962	5028	1573	2887
3773855	Synpcc7942_0293	1117	700	438	699	499	412	374	517	189	816	1041	1057	15	102	711	331	271
3773856	Synpcc7942_0294	43148	21085	19277	23039	14086	9879	11103	9376	6466	31472	34012	21395	442	3624	22582	6720	8915
3773857	sat	17463	6508	6122	8079	5543	3439	5645	5976	3605	16968	16983	12750	328	3009	8783	3803	4126
3773858	Synpcc7942_0296	20341	10165	7902	12959	6205	5214	8502	10443	5024	25356	21458	20808	275	2874	11496	3775	5667
3773859	Synpcc7942_0297	34704	20888	17518	27236	9934	9969	11681	15757	6812	44229	28266	33841	605	5936	22480	8237	12335
3773860	Synpcc7942_0298	950	480	492	553	249	208	288	337	178	728	893	678	23	105	585	189	209
3773861	Synpcc7942_0299	2992	1479	1317	2004	909	801	1414	1624	699	3157	3406	2918	60	450	2117	678	779
3773862	Synpcc7942_0300	13696	8349	5889	8624	4652	4565	7903	8211	3282	17498	17123	15257	249	2345	9692	3421	3672
3773863	Synpcc7942_0301	6748	4746	3603	4540	2031	2016	3085	3502	1606	8438	9136	7635	190	1229	3957	1744	2869
3773864	Synpcc7942_0302	3900	4377	3657	2975	1397	2377	4152	1963	1240	7085	7286	6239	72	511	3581	722	2436
3773865	Synpcc7942_0303	581	681	479	581	281	373	306	400	198	1194	765	982	28	113	597	189	312
3773866	Synpcc7942_0304	7343	12313	10481	6039	3412	5604	12965	6198	2901	30277	19378	19455	284	2687	11394	2528	13477
3773867	Synpcc7942_0305	549	902	817	1055	339	369	761	451	309	1642	835	1292	54	158	746	212	375
3773868	Synpcc7942_0306	1523	2324	1339	1946	652	1293	1092	1253	406	3231	2027	3315	50	264	1444	471	979
3773869	Synpcc7942_0307	6452	5944	3958	6459	1924	2965	2641	3173	1254	7665	5247	6753	110	657	3790	899	2003
3773870	Synpcc7942_0308	8523	6370	4230	8508	2431	3269	2699	2957	1176	7628	6774	5921	82	673	3786	908	1950
3773871	rplO	9788	5456	4347	6480	3279	3155	3970	3602	2127	10380	8827	8616	190	1224	5976	1861	3184
3773872	rpsE	19379	10339	8670	12142	6034	5217	7958	6682	4380	20049	19663	16521	355	2745	12065	3709	6755
3773873	rplR	5019	2480	2137	3061	1687	1407	2235	1761	1218	6083	5036	4803	110	897	3408	1121	2163
3773874	rplF	10512	5174	4741	5901	3237	2670	4721	3765	2405	12541	10382	9800	244	1783	6613	2221	4412
3773875	rpsH	4315	2277	2139	2311	1464	1233	1902	1661	985	5710	4012	4119	138	971	2831	1072	1981
3773876	rplE	14266	7751	6198	8872	4757	4505	6995	6138	3220	19218	14229	17275	318	2721	9803	3202	6949
3773877	rplX	5556	2995	2560	3499	1781	1663	2683	2235	1170	8546	5718	6301	148	1365	3755	1506	3032
3773878	rplN	5296	2477	2192	2674	1615	1338	2540	1907	1069	6787	5426	5050	133	1290	3359	1367	2609
3773879	rpsQ	3015	1273	1197	1422	877	706	1479	1027	603	4151	2965	2825	105	820	1885	815	1552
3773880	Synpcc7942_2224	2178	897	885	1080	641	455	1050	695	486	2888	2266	1706	67	546	1342	604	1011
3773881	rplP	7063	2915	2944	3560	2192	1689	3334	2112	1337	7329	6683	5685	106	1186	3754	1382	2300
3773882	rpsC	15638	7258	7272	9372	4808	3889	7119	5109	3404	18463	14607	14288	252	2748	9151	3193	5976
3773883	rplV	5943	2912	2768	3704	1879	1651	2574	2040	1346	7190	5304	5572	117	1057	3167	1124	2022
3773884	rpsS	4139	1893	1830	2551	1191	1101	1873	1403	847	5365	3713	4061	73	767	2384	805	1793
3773885	rplB	14304	6271	6110	8667	4174	3383	6280	4486	3131	16967	12627	11620	239	2493	8566	2880	5359
3773886	rplW	4402	2227	1884	3029	1287	1240	2136	1558	1048	6184	4561	4484	105	846	2663	926	1811
3773887	rplD	9585	4169	4323	5818	2958	2362	4421	3343	1899	11293	9703	7842	164	1757	5741	2041	3552
3773888	rplC	20682	9018	10203	11835	6195	4968	8223	6302	3547	18908	20448	13814	290	3206	11296	3887	6515
3773889	Synpcc7942_2233	2345	1402	1460	1529	792	739	651	629	369	2012	1991	1649	37	312	915	429	539
3773890	Synpcc7942_2234	11575	4032	1765	1946	1649	1192	1665	1860	934	3723	5321	3591	68	668	2644	1221	1062
3773891	trmD	5185	1528	885	925	716	411	827	880	437	2063	2515	1510	17	293	1572	496	523
3773892	Synpcc7942_2236	3630	2464	1825	2501	1199	1309	1780	1665	821	4375	4191	4057	45	461	2276	744	1139
3773893	Synpcc7942_2237	340	267	243	266	144	139	148	123	89	414	429	366	7	25	241	58	128
3773894	Synpcc7942_2238	1373	1676	1135	1444	320	475	1073	469	387	2417	2208	1984	32	151	985	190	865
3773895	Synpcc7942_2239	2058	2301	1042	2332	792	1070	792	2117	394	3039	1903	3954	55	243	1058	482	551
3773896	Synpcc7942_2240	5758	3734	2659	3655	1790	1685	2871	5047	1384	8273	6218	8969	155	1185	3826	1666	1716
3773897	Synpcc7942_2241	2357	2456	1024	1698	653	1038	1836	4160	624	5568	2379	7083	86	776	2029	910	1385
3773898	Synpcc7942_2242	6460	3218	3123	3623	1884	1424	2529	2554	1144	5878	5426	4758	49	572	3313	781	1571
3773899	Synpcc7942_2243	21794	12849	11323	10786	6948	5699	6417	5908	3020	14520	16342	11831	204	1619	8028	2547	3632
3773900	ribH	75097	29674	24719	31474	23579	14640	21694	22207	11854	50088	63793	43841	779	7745	32459	10723	14574
3773901	psbZ	39426	16824	12852	19745	12835	10119	11805	13857	6715	33825	42866	35278	820	4557	19869	7384	10129
3773902	Synpcc7942_2246	3373	2072	1514	2299	988	907	1248	1555	789	3688	3412	3177	46	382	2066	584	938
3773903	Synpcc7942_2247	6823	3582	3008	4213	1832	1815	2935	2736	1494	7132	6617	6046	91	782	3420	1141	1531
3773904	Synpcc7942_2248	4175	2386	2300	2191	1606	1556	2166	1262	1078	4725	5307	4183	98	517	3310	1136	2192
3773905	Synpcc7942_2249	3328	1178	1333	1155	907	556	1617	870	691	4817	3942	2535	98	1167	2487	1192	1644
3773906	recF	1044	663	529	711	387	331	421	437	240	1112	1089	887	13	149	733	244	272
3773907	Synpcc7942_2251	1754	1148	1065	1236	630	619	693	869	331	1755	1575	1466	34	219	1105	404	463
3773908	Synpcc7942_2252	34302	20395	14063	20370	10243	10195	13896	12592	7162	36176	34390	29685	433	3846	17225	5759	8205
3773909	Synpcc7942_2253	9638	7517	7100	6564	2869	3847	7246	4203	2205	13378	15425	11232	154	1143	5573	1575	3510
3773910	Synpcc7942_2254	13326	16932	16140	10989	3848	9036	18909	4959	3578	25542	30617	22851	333	1760	6585	1688	9206
3773911	Synpcc7942_2255	8888	7716	8055	10481	4743	5666	5457	5838	3124	16679	13449	13042	380	1631	9645	2678	5214
3773912	Synpcc7942_2256	458	428	418	635	160	193	193	343	143	635	473	540	24	55	404	109	167
3773913	Synpcc7942_2257	10935	8759	5730	7637	4297	4064	3557	4555	1901	10582	8978	9810	165	1375	5791	2613	3197
3773914	avtA	9221	5124	4147	6411	2484	2633	4215	4324	1961	9185	10071	9140	133	1011	4309	1552	2066
3773915	rimM	4333	2639	1888	2792	1263	1235	2297	2444	1064	5556	5340	5243	54	748	2904	898	1691
3773916	Synpcc7942_2260	1287	886	802	939	488	445	638	892	335	1679	1529	1631	24	270	860	360	364
3773917	Synpcc7942_2261	1942	1574	1114	1298	580	658	804	941	485	2114	2094	2009	30	271	1332	473	763
3773918	Synpcc7942_0256	18512	13965	8812	11652	5594	7650	9775	9935	3570	21671	20092	21003	298	2379	8374	3399	4866
3773919	Synpcc7942_0992	5418	3327	2813	3466	1737	1629	2365	2452	1226	5858	5745	5063	95	777	3106	1094	1614
3773920	Synpcc7942_0993	18594	6664	5297	6452	5543	3392	4953	4338	3168	11616	15350	9370	109	1460	6197	2055	2805
3773921	Synpcc7942_0994	3670	1298	1453	1069	1266	715	1466	1016	748	2492	4363	2961	64	778	2278	994	1291
3773922	Synpcc7942_0995	1905	779	888	776	745	399	697	566	404	1468	2130	1333	18	297	1159	419	541
3773923	Synpcc7942_0996	2364	1245	1408	1565	830	703	962	917	663	2349	2681	2158	47	329	1536	479	720
3773924	rpmF	1251	846	948	1516	599	760	504	573	637	1398	1203	1511	154	141	572	283	271
3773925	Synpcc7942_0998	33564	22159	13899	31399	7863	11841	16902	21562	7929	52640	32565	44407	450	4145	16739	5100	8129
3773926	Synpcc7942_0999	1176	322	828	651	389	224	550	279	375	1046	1827	678	24	192	474	265	263
3773927	Synpcc7942_1000	5508	5289	5011	5403	2129	2478	2845	3258	1516	7905	6943	6741	167	1041	4411	1410	2066
3773928	Synpcc7942_1001	25535	11169	8931	13915	8623	6091	7423	7315	5112	19044	23280	16490	331	2623	11449	4592	4672
3773929	Synpcc7942_R0018	31	31	32	24	17	12	17	20	12	42	29	29	0	6	18	5	8
3773930	Synpcc7942_1002	112580	58222	44685	58718	30428	27096	27367	17102	16374	57328	73510	49497	2258	9508	43892	13091	26268
3773931	Synpcc7942_1003	21915	11558	11672	13953	7013	6582	8543	7485	4504	20237	21061	17310	246	2356	11741	3580	5290
3773932	Synpcc7942_1004	158	122	120	127	56	67	72	76	40	179	199	154	5	35	103	47	69
3773933	Synpcc7942_1005	479	337	269	298	209	201	268	264	134	550	704	496	10	80	351	126	136
3773934	Synpcc7942_1006	2587	1938	1279	2174	1017	985	1255	1484	609	2409	3069	2502	51	409	1546	642	434
3773935	fumC	1778	1162	1158	1953	662	682	759	844	495	2622	2091	1900	32	352	1264	444	691
3773936	purU	1065	489	624	823	380	289	377	417	253	864	998	736	24	130	518	236	210
3773937	Synpcc7942_1009	1374	689	566	660	491	341	562	593	295	1325	1474	1158	24	217	772	323	336
3773938	Synpcc7942_1010	5176	4668	2809	4334	1576	2356	2804	3688	1228	8019	6151	7691	100	869	3301	1112	1830
3773939	Synpcc7942_1011	1835	1153	888	968	486	414	894	782	492	2178	1944	1602	28	236	1119	374	506
3773940	Synpcc7942_1012	1463	1118	726	892	406	422	703	644	355	1336	1595	1306	26	183	660	281	355
3773941	Synpcc7942_1013	722	587	544	747	316	367	433	380	233	1110	872	918	9	90	562	158	224
3773942	Synpcc7942_1014	38397	18590	21256	20550	12608	11476	17682	13101	9012	39746	39005	31496	529	5037	24901	6099	11763
3773943	Synpcc7942_1015	38155	16193	19688	17933	12748	10686	20162	13450	9395	39051	42933	31122	499	5181	26022	6719	13135
3773944	Synpcc7942_1016	6774	3309	3776	3681	2487	2100	2637	2156	1525	5405	7650	5132	99	825	4487	1301	1789
3773945	Synpcc7942_1017	3211	1914	1653	1861	1143	1090	1512	1733	844	3525	3822	3289	55	466	1737	763	837
3773946	Synpcc7942_1018	2562	1225	920	1087	930	607	968	844	469	2045	3120	2023	37	421	1913	667	716
3773947	Synpcc7942_1019	5421	4158	3419	3835	1846	2385	3346	2387	1308	6949	6662	5975	75	691	3752	1014	2442
3773948	Synpcc7942_1020	1229	835	910	951	433	451	666	512	302	1593	1395	1125	19	162	1116	239	498
3773949	Synpcc7942_1021	3965	2460	1740	1924	1052	1061	1583	1490	648	3313	3388	3304	73	419	2136	719	1215
3773950	Synpcc7942_1022	9163	5086	2651	4064	1781	2334	4445	4238	1254	13767	9692	8285	182	2104	3479	1919	1913
3773951	Synpcc7942_1023	5658	1956	1101	1011	638	520	2772	1356	488	6700	5089	3500	145	1815	1940	1398	1794
3773952	Synpcc7942_1024	2721	1425	1050	1428	832	729	1357	1393	617	3211	2744	2984	45	381	1400	500	817
3773953	Synpcc7942_1025	2170	1664	1433	1806	628	674	630	790	434	1480	1925	1451	44	201	912	331	407
3773954	Synpcc7942_R0019	205	93	137	197	51	75	102	82	45	183	126	142	11	15	34	12	17
3773955	Synpcc7942_R0020	74	25	29	63	23	14	15	23	29	70	89	46	8	10	16	6	8
3773956	Synpcc7942_1026	8013	4174	3213	5721	2539	2402	3213	3999	1652	8803	7677	8238	121	1077	3758	1577	1819
3773957	Synpcc7942_1027	305	312	250	284	154	188	184	185	88	405	404	425	12	54	263	87	148
3773958	Synpcc7942_1028	3800	2693	2014	2967	1264	1473	1471	1667	687	3180	3285	3073	60	458	2140	760	867
3773959	Synpcc7942_1029	7680	3814	2956	4589	2286	2191	2507	3152	1376	7511	7176	7253	127	854	3639	1405	1383
3773960	Synpcc7942_1030	10771	5186	4389	5839	3327	2985	4318	4396	2303	11312	10540	9963	170	1481	5551	2321	2443
3773961	Synpcc7942_1031	158	157	173	215	50	58	71	74	48	249	192	219	11	33	128	72	62
3773962	Synpcc7942_1032	3480	3733	3345	3938	1387	2555	2022	2122	1437	10194	4930	6641	98	560	4429	945	2316
3773963	Synpcc7942_1033	1267	962	872	983	559	756	838	790	413	2654	1764	2094	41	219	1562	355	1105
3773964	Synpcc7942_1034	1567	876	1106	1104	770	514	823	716	419	1792	2030	1252	20	184	1335	284	512
3773965	Synpcc7942_1035	2455	1751	1519	2099	878	891	968	1367	523	2452	2699	2589	57	278	1237	455	567
3773966	Synpcc7942_1036	9472	5621	4541	9154	2637	2833	1956	2614	2103	8562	5370	7316	160	824	3452	1169	1897
3773967	Synpcc7942_1037	12104	9188	6854	10709	3717	4634	5580	6190	3012	13915	12564	12933	202	1585	6386	2409	2875
3773968	Synpcc7942_1038	361	258	189	322	101	131	173	188	77	455	346	386	7	32	234	78	91
3773969	Synpcc7942_1039	313	208	183	282	99	68	105	132	101	430	421	305	9	33	254	60	74
3773970	Synpcc7942_1040	5958	4556	4674	3657	1858	2561	3469	1988	1096	5998	6399	5257	85	535	2474	570	2098
3773971	Synpcc7942_1041	227	149	140	127	53	59	62	55	33	151	173	136	4	11	99	38	49
3773972	Synpcc7942_1042	1964	1312	1382	935	1048	618	509	564	411	1483	2675	1095	21	189	2304	400	680
3773973	Synpcc7942_1043	3241	1729	1342	1478	1006	800	910	1138	535	2458	3265	2312	49	381	2367	665	938
3773974	Synpcc7942_1044	6553	5515	4614	5101	2433	3370	4738	3761	1680	10401	9387	10826	107	936	5239	1458	3186
3773975	Synpcc7942_1045	4902	3234	2466	3525	1676	1750	2278	2220	1012	4965	4594	4465	94	597	2622	813	1206
3773976	Synpcc7942_1046	2288	1764	1428	1640	825	787	711	988	452	2041	2169	2132	44	282	1429	448	683
3773977	Synpcc7942_1047	473510	236598	199821	240341	137357	92823	117773	103161	60746	413495	344927	245717	7264	59437	189160	74109	115234
3773978	Synpcc7942_1048	133683	70837	64881	83138	40037	31357	35879	31747	21835	111756	93062	71994	3595	14930	55500	19227	28053
3773979	Synpcc7942_1049	67732	36380	33259	45085	21820	17367	21860	21863	11273	82457	58476	46613	1470	11899	33941	12007	22077
3773980	Synpcc7942_1050	67345	34789	31171	38189	21858	16845	21824	23201	11885	67046	54893	49853	1228	8939	34394	9831	18796
3773981	Synpcc7942_1051	4722	2356	2414	2285	1279	953	1309	1169	1043	3445	4020	2316	218	537	2105	627	1098
3773982	Synpcc7942_1052	460280	227229	185894	232703	130657	87967	111979	96328	59351	379405	328960	233326	6545	52174	169217	66289	101218
3773983	Synpcc7942_1053	129186	68836	62944	80482	38510	30543	34036	30053	20983	104143	88235	68884	3233	14059	52815	17898	26078
3773984	Synpcc7942_1054	12954	3718	3833	4146	2731	1218	2001	1524	1188	3593	8688	2816	78	550	3550	775	1297
3773985	Synpcc7942_1055	2402	865	1009	1128	617	386	539	580	304	1432	2180	1102	22	164	1319	297	493
3773986	Synpcc7942_1056	19990	10520	7940	7546	5962	5453	10423	6842	3679	19455	24435	17607	292	2491	10759	3757	6446
3773987	Synpcc7942_1057	13937	9819	7693	9475	4653	4959	6318	6880	3260	16154	14641	14932	271	1872	8228	2789	4330
3773988	Synpcc7942_1058	752	528	455	614	259	283	380	487	182	1105	886	968	12	81	554	147	284
3773989	Synpcc7942_1059	50997	45854	26606	36444	15579	23723	27489	36903	12806	83734	55534	80066	1139	7320	27381	10806	16858
3773990	Synpcc7942_1060	1697	938	862	1051	501	432	733	747	449	1870	1884	1415	32	249	1026	405	421
3773991	Synpcc7942_1061	3168	2752	1613	2707	891	1170	1713	1959	911	5793	4065	6131	94	706	2467	1010	1661
3773992	Synpcc7942_1062	1914	1612	929	1732	500	734	1259	1241	541	3432	2401	3268	38	358	1314	482	882
3773993	Synpcc7942_1063	1082	1054	498	1091	223	257	648	633	304	1875	1520	2422	38	211	779	239	481
3773994	Synpcc7942_1064	3460	2803	2431	4164	779	1127	1987	1848	1026	5963	4787	4686	56	378	1662	514	652
3773995	Synpcc7942_R0021	1665	1251	1478	1619	862	798	850	744	536	2762	1928	2276	65	445	1399	582	807
3773996	Synpcc7942_R0022	4100	3698	11640	6188	6521	4376	10010	3902	4809	20084	5337	12341	699	5217	15079	5679	6406
3773997	Synpcc7942_1065	6800	5645	4486	6574	1911	2849	4263	4120	2019	12296	8737	9969	124	815	4490	1110	2194
3773998	Synpcc7942_1066	77	63	58	48	19	22	33	46	11	100	68	83	5	7	57	19	31
3773999	Synpcc7942_1067	712	771	537	539	221	301	377	405	168	935	678	874	31	79	386	130	252
3774000	Synpcc7942_1068	9610	4723	3461	4793	2982	2401	3570	3797	2124	9264	9536	8160	163	1292	5239	1997	2543
3774001	Synpcc7942_1069	1937	1187	874	1066	604	515	678	781	405	1850	1986	1556	37	239	1135	361	464
3774002	Synpcc7942_1070	1528	1136	635	1143	423	582	780	1271	307	2177	1615	2236	37	169	784	271	389
3774003	Synpcc7942_1071	5573	4978	2580	4346	1808	2653	2767	4388	1265	9266	6149	7674	131	866	2581	1277	1514
3774004	Synpcc7942_R0023	66	23	39	36	25	10	16	19	78	40	40	32	13	5	19	11	9
3774005	Synpcc7942_1072	1266	291	486	242	571	247	275	162	231	867	2045	484	24	127	1212	317	232
3774006	rph	1304	411	440	365	545	301	361	301	250	1258	2272	755	26	194	1207	500	383
3774007	Synpcc7942_1074	261	225	165	223	83	118	115	132	50	377	259	316	11	51	122	53	81
3774008	Synpcc7942_1075	205	225	195	209	82	104	143	124	69	365	336	270	7	41	167	58	102
3774009	Synpcc7942_0831	965	918	587	929	374	487	540	716	202	1277	1158	1272	23	179	575	278	256
3774010	Synpcc7942_0833	21796	12083	9708	15956	6348	6792	8493	10257	4411	24780	20474	20812	246	2261	9136	3045	4392
3774011	Synpcc7942_0834	44770	76258	71291	58013	13331	44757	79977	34015	17327	163830	84094	134465	2270	5761	26290	6550	37396
3774012	ruvB	7699	4452	3046	4974	2358	2164	2998	3509	1486	7774	7820	7298	102	1075	4090	1522	1833
3774013	Synpcc7942_0836	588	614	375	544	218	257	244	265	138	685	539	573	7	66	382	110	205
3774014	Synpcc7942_0837	547	284	257	381	170	169	159	250	123	613	547	480	8	44	257	103	108
3774015	Synpcc7942_0838	768	535	306	440	357	278	356	434	189	804	757	736	21	89	530	150	284
3774016	Synpcc7942_0839	314	197	149	169	132	183	104	212	98	410	294	387	10	43	225	60	81
3774017	Synpcc7942_0840	400	333	147	267	139	180	95	226	73	650	329	458	13	32	308	70	134
3774018	Synpcc7942_0841	2843	2123	1541	2102	1036	1254	983	1801	753	4760	3066	3612	53	348	2349	612	1104
3774019	Synpcc7942_0842	4936	2912	3408	4584	1941	1744	2762	2823	1672	7684	7580	6020	123	902	4708	1721	1742
3774020	Synpcc7942_0843	4224	2867	3598	4257	1822	1501	2588	2776	1528	9005	7645	6677	141	1540	5475	2467	2497
3774021	Synpcc7942_0844	26508	15671	9218	12710	6047	6458	9085	11416	4248	24109	20535	22275	413	2812	10198	3724	5259
3774022	Synpcc7942_0845	353	358	244	333	107	197	187	77	69	218	295	295	8	28	108	36	92
3774023	Synpcc7942_0846	8977	7173	4495	6784	3277	3298	3780	6038	2064	12586	8892	11061	139	1317	7360	2037	3230
3774024	Synpcc7942_0847	19007	16884	8431	15573	5605	6450	7074	12512	4190	27893	15653	23937	231	2210	13974	3191	6310
3774025	uvrA	7641	5058	3577	6866	2699	2611	3499	4960	2086	10968	8391	9271	160	1171	5527	1831	2053
3774026	Synpcc7942_0849	13296	8821	5655	6861	4539	3923	2739	2912	1507	8209	7947	6392	187	1223	5709	2185	2153
3774027	Synpcc7942_0850	5150	2515	1272	2879	1837	1730	1608	2239	1164	7203	5630	5977	151	1280	5408	2254	2188
3774028	Synpcc7942_0851	11530	7922	6574	10472	3666	4631	5008	6003	2149	12628	10426	11455	189	1365	5732	2203	2348
3774029	Synpcc7942_0853	5776	2036	1744	2597	1513	1095	1972	1424	1066	4169	5834	3378	61	604	3358	1120	1169
3774030	Synpcc7942_R0013	108	51	43	77	26	32	24	36	60	101	192	51	6	10	41	12	21
3774031	Synpcc7942_0854	12901	6207	5216	7073	3910	3424	5061	4399	2853	12670	12897	9892	200	1489	6533	2221	2548
3774032	Synpcc7942_0855	8217	3687	2792	6336	2300	1350	1077	1680	797	4488	4946	4693	78	477	2720	828	1067
3774033	Synpcc7942_0856	2880	1536	1315	3119	750	408	495	770	362	2685	1963	2069	55	333	1692	413	975
3774034	Synpcc7942_0857	4692	2764	2428	4955	1614	1422	1097	1714	650	4931	3434	4131	65	393	2962	577	1268
3774035	Synpcc7942_0858	44002	24490	22778	45521	12487	14245	11788	15691	6042	52280	29781	38762	579	3925	22233	4935	10212
3774036	Synpcc7942_0859	23694	15779	12753	27655	7214	9091	6976	9662	3548	29142	17826	24094	243	1751	13949	2347	6159
3774037	Synpcc7942_0860	7743	9803	5239	9403	2696	4233	2435	5506	1841	15780	8955	11103	144	819	9711	1770	5067
3774038	Synpcc7942_0861	14093	8190	6913	8874	3787	3887	6540	4811	3538	15800	17042	11939	203	1489	7939	2397	3695
3774039	Synpcc7942_0862	1939	1118	981	864	469	518	1272	522	465	2022	2130	1857	66	318	1399	542	742
3774040	Synpcc7942_0863	41005	21224	16073	22236	11727	10363	14480	13749	7589	35131	38761	29460	479	3903	17745	5891	7466
3774041	Synpcc7942_0864	22191	12643	9824	13858	8743	6937	7654	8625	3947	16864	22189	17388	331	2821	10586	4816	4392
3774042	Synpcc7942_0865	2269	1713	1121	1928	759	937	1044	1451	499	2879	2241	2532	38	429	1247	596	577
3774043	Synpcc7942_0866	1258	631	570	498	520	291	610	517	212	973	1353	1050	29	200	988	351	368
3774044	Synpcc7942_0867	1760	1578	1298	1977	936	903	869	1346	544	2435	1938	2417	66	420	1295	779	485
3774045	Synpcc7942_0868	3714	2563	1913	3556	1290	1293	1823	2603	1182	5499	4371	4986	58	620	3207	972	1189
3774046	Synpcc7942_0869	741	592	421	803	210	300	400	406	209	1286	879	1010	11	115	525	195	254
3774047	Synpcc7942_0870	114	100	125	155	26	13	35	33	37	122	148	81	3	10	76	25	14
3774048	Synpcc7942_0871	396	460	355	418	138	106	192	197	144	692	608	540	21	130	377	208	318
3774049	Synpcc7942_0872	208	169	116	149	57	53	75	64	51	228	244	183	7	27	119	39	54
3774050	Synpcc7942_0873	2417	1361	1183	1371	483	384	598	392	308	1566	2187	1141	24	191	717	295	296
3774051	Synpcc7942_0874	11801	5838	4348	6647	3454	2770	3943	5097	2671	13879	11004	10627	134	1384	6761	1970	2945
3774052	Synpcc7942_0875	4532	2528	1377	2312	1240	1074	1010	1692	716	3163	3802	3284	61	429	2086	814	966
3774053	alaS	27797	15419	11771	17566	8362	9222	13050	13087	6470	31219	27876	27073	398	3252	12286	4904	6181
3774054	Synpcc7942_0877	17528	11694	7766	12871	5195	6100	8557	8906	3948	21184	18229	17875	253	2431	9612	3437	4756
3774055	Synpcc7942_0878	28326	23039	18800	21485	9684	10133	10582	14768	6428	34534	33343	27375	361	3207	18611	4798	8235
3774056	rnhB	1409	1225	1127	1218	597	555	571	890	374	1860	1659	1538	47	261	1248	441	609
3774057	Synpcc7942_0880	4349	2181	1978	2341	1487	1098	1694	1956	796	4143	4622	4392	96	704	2228	987	1194
3774058	Synpcc7942_0881	3603	1790	1386	1668	1428	1006	1288	1317	626	2610	3543	2674	51	460	1887	856	701
3774059	Synpcc7942_0882	2271	1416	1596	2220	854	935	1109	1152	510	2889	2498	2323	37	286	1727	620	550
3774060	rpsJ	23904	10195	7601	9304	5912	5002	11603	5996	3773	26177	23138	19871	442	4635	15469	6242	8273
3774061	tuf	96884	47511	38165	56748	26759	26206	46118	36327	21469	124897	90508	90275	1795	16338	56800	20682	27569
3774062	fusA	101108	48713	42263	73547	29289	26649	43264	42894	23538	151596	101633	105081	1520	17396	59594	23048	28759
3774063	Synpcc7942_0886	18712	8563	7454	9707	5259	4452	8693	6838	3568	18181	21639	17311	313	2800	9076	3608	4685
3774064	rpsL	27805	13291	11940	16308	9239	8199	13838	12413	5783	29262	30147	26492	510	4878	14343	6448	7194
3774065	Synpcc7942_0888	1466	1273	970	1118	593	519	597	746	290	1834	1496	1727	31	313	1109	451	589
3774066	Synpcc7942_0889	8562	5569	4151	5290	2630	2586	3740	3668	1826	9340	9152	7917	129	1027	5952	1551	3077
3774067	Synpcc7942_R0014	2	1	2	5	0	2	0	0	1	3	4	2	0	1	1	0	1
3774068	Synpcc7942_0890	203116	120528	100297	148096	61766	67830	99879	104138	46283	258731	204376	221877	3129	26691	101648	35207	51708
3774069	Synpcc7942_0891	3895	3703	2551	5489	1131	1487	1634	2315	1655	13367	4185	5801	111	800	3772	908	2371
3774070	cofG	799	713	561	694	275	324	344	381	176	842	815	742	10	97	576	175	317
3774071	Synpcc7942_0893	17861	14834	10955	15653	5964	5722	7031	11391	4572	37037	16373	23074	357	10123	20700	13655	8307
3774072	aroK	892	564	571	663	337	240	284	351	232	745	870	720	38	118	542	243	168
3774073	Synpcc7942_0895	1917	847	776	905	571	442	782	724	377	1682	2007	1505	36	199	875	314	394
3774074	Synpcc7942_0896	12439	6725	6459	5739	5125	3797	6155	4169	2793	10967	17082	9525	180	1499	9015	2821	3492
3774075	Synpcc7942_0897	283	231	262	330	129	130	155	128	93	407	338	264	11	27	254	72	69
3774076	Synpcc7942_0898	520	400	372	481	222	191	269	258	149	673	772	513	9	93	562	166	180
3774077	Synpcc7942_0899	1468	672	417	523	319	329	558	448	216	1029	1309	952	16	156	616	220	304
3774078	Synpcc7942_0900	4287	1849	715	890	1037	1094	1031	643	561	1112	2254	1233	49	72	362	200	301
3774079	Synpcc7942_0901	2940	1073	748	917	988	542	461	536	303	1034	2304	962	34	201	1394	403	363
3774080	Synpcc7942_0902	726	716	602	818	227	256	404	347	233	1298	1013	962	37	184	547	200	318
3774081	Synpcc7942_0903	25033	13171	10474	14395	7716	6513	10901	11738	5350	29962	26722	22983	466	4987	12495	5671	6635
3774082	Synpcc7942_0904	9129	7968	4849	8756	2648	4560	5379	6619	2437	14432	11014	15554	252	1649	4740	2087	3085
3774083	Synpcc7942_0905	60540	95283	61633	103762	24550	19536	25434	42414	25251	102729	151998	94305	1611	7031	38788	4792	11388
3774084	Synpcc7942_0906	6696	9135	7168	12717	2632	2635	3254	5219	2654	12737	15254	11732	119	785	4322	951	1458
3774085	Synpcc7942_0907	171	336	209	355	96	124	91	236	75	381	378	356	10	39	164	55	43
3774086	Synpcc7942_0908	1111	762	455	680	336	353	380	429	244	1002	1050	1095	41	120	749	224	277
3774087	Synpcc7942_0909	22092	14221	7012	11924	5828	7331	8671	11532	3704	22456	18285	24804	324	3300	8820	4825	5475
3774088	Synpcc7942_0910	7874	4211	2879	3545	2248	2180	4151	4236	1614	9536	7865	9096	190	1455	4737	2344	2284
3774089	Synpcc7942_0911	828	499	379	494	310	228	441	562	146	998	778	1057	16	126	602	209	258
3774090	Synpcc7942_0912	2959	2131	1606	1886	1070	1082	1797	1571	682	3590	3636	3460	49	458	2329	656	1072
3774091	Synpcc7942_0913	149	123	119	121	71	54	90	163	42	220	175	229	3	33	202	42	67
3774092	Synpcc7942_0914	803	383	404	468	269	188	328	561	150	840	854	754	10	101	554	144	153
3774093	Synpcc7942_0915	866	929	888	1041	498	515	373	816	180	1219	1025	1072	26	152	806	340	254
3774094	Synpcc7942_0916	6815	4397	3773	5139	2157	2090	1971	3181	1082	5934	4898	6962	130	842	3326	1621	1520
3774095	Synpcc7942_0917	28778	14593	8789	9669	9128	6505	6525	7571	4214	16420	24147	19004	431	2626	10693	4449	6991
3774096	Synpcc7942_0918	19500	15953	10409	15205	7022	6177	2027	4005	858	7285	4072	7707	64	641	3517	1027	1757
3774097	Synpcc7942_0919	1297	1474	1149	1839	617	769	422	640	295	1571	1183	1659	23	137	648	319	311
3774098	Synpcc7942_0920	8582	4468	3746	4234	2692	1713	1263	1452	953	4091	5765	3088	79	565	4025	1233	1772
3774099	Synpcc7942_0921	1224	1091	844	1244	439	521	511	746	280	1392	1256	1338	29	167	810	239	367
3774100	Synpcc7942_1387	4726	3049	1872	3014	1377	1546	2479	2302	1094	5447	4537	4681	90	845	3395	1174	1354
3774101	Synpcc7942_1388	996	709	476	747	300	391	396	526	220	987	845	1126	21	130	508	203	272
3774102	Synpcc7942_1389	30379	24475	19092	25860	9934	10363	14186	18672	8968	67834	33444	44045	762	6782	27136	9163	14414
3774103	Synpcc7942_1390	2019	1569	1178	1869	807	843	978	1094	482	3015	1780	2427	51	522	1170	588	865
3774104	Synpcc7942_1391	3559	6378	6204	4197	1387	2909	4276	3095	1454	11524	7543	8648	62	391	4317	526	3252
3774105	Synpcc7942_1392	759	1067	505	609	214	297	287	249	179	856	702	718	17	71	386	93	216
3774106	Synpcc7942_1393	2248	2452	1860	2121	989	1510	769	848	442	1952	2064	1956	47	257	1246	434	823
3774107	Synpcc7942_1394	11160	7415	5568	8356	3258	3914	5624	6186	2710	15187	10677	13176	222	1413	5442	1857	2572
3774108	Synpcc7942_1395	605	474	363	544	171	211	292	353	143	731	542	680	17	57	269	97	128
3774109	Synpcc7942_1396	1078	1028	745	1064	302	521	402	414	226	1242	984	1146	28	69	384	100	199
3774110	Synpcc7942_1397	213981	159279	107048	126596	59772	73146	83285	64110	32033	223513	206895	139941	2584	16901	92139	22410	58981
3774111	Synpcc7942_1398	3514	1748	2264	5200	877	1276	1601	1902	961	6196	3473	5579	83	361	2207	472	1009
3774112	Synpcc7942_1399	1781	725	1240	2829	680	1329	1408	1805	638	5634	2143	4881	54	417	1962	643	1535
3774113	Synpcc7942_1400	19564	6492	7995	17160	7440	13498	8602	13476	3679	26857	17674	28788	407	3027	14023	4647	9823
3774114	Synpcc7942_1401	2406	2595	2408	4227	1025	1625	1716	2285	1032	4492	4113	5368	114	494	1856	874	923
3774115	Synpcc7942_1402	4545	4573	3600	3049	1099	1257	3434	1245	927	6605	6324	4767	69	605	3036	668	3113
3774116	Synpcc7942_1403	990	685	540	684	326	423	543	519	198	1333	1155	1127	20	161	690	226	391
3774117	Synpcc7942_1404	3171	1871	1448	1617	1017	827	1373	1204	557	2892	3579	2623	54	381	1528	494	814
3774118	Synpcc7942_1405	1175	922	473	855	402	439	499	870	280	1685	1440	1836	34	226	1391	309	775
3774119	Synpcc7942_1406	12380	9976	9573	10682	4467	5592	7196	7362	3659	19035	16518	16389	145	1675	6583	2276	3797
3774120	Synpcc7942_1407	18162	7870	8265	9823	5050	4477	6027	4319	3468	11009	14475	11090	190	969	4056	1423	2191
3774121	Synpcc7942_1408	585	475	343	561	184	149	173	218	134	559	655	603	14	60	268	106	89
3774122	Synpcc7942_1409	998	931	635	716	353	415	563	624	307	1758	1340	1511	37	175	517	206	337
3774123	Synpcc7942_1410	76631	48391	32399	66771	21142	30055	41139	49915	18073	114104	83940	100764	1290	10214	35701	14548	17804
3774124	Synpcc7942_1411	3650	2744	2059	2248	998	1222	2673	2161	957	5285	5746	4752	71	515	2611	831	1522
3774125	Synpcc7942_1412	4598	3159	3000	2117	1358	1450	3948	2058	1346	7105	5527	5831	193	1304	3228	1560	2195
3774126	Synpcc7942_1413	1295	900	676	796	461	470	521	618	320	1282	1343	1194	30	142	783	236	371
3774127	Synpcc7942_1414	13726	12818	6460	17232	4777	7025	8560	20060	4060	31007	14435	38252	412	2713	8461	3635	4635
3774128	Synpcc7942_1415	33843	14522	8520	14316	6615	6122	9617	8755	5222	27832	22809	21179	362	3342	11815	4221	6359
3774129	Synpcc7942_1416	42679	31874	21815	32084	12189	17450	23741	22230	10114	53890	47094	49101	695	5878	20661	6949	12422
3774130	Synpcc7942_R0041	168	97	122	110	60	51	28	35	48	85	127	65	5	14	72	34	38
3774131	Synpcc7942_1946	2778	1879	1199	1056	814	901	879	624	314	1479	2348	1399	31	160	908	258	661
3774132	Synpcc7942_1947	10122	6813	4902	9489	2836	3731	5455	6560	2689	13906	10266	13303	199	1232	5040	1657	2674
3774133	Synpcc7942_1948	1405	1091	882	738	539	421	512	485	281	1364	1654	1160	42	289	970	478	505
3774134	Synpcc7942_1949	7826	10221	7469	7236	2547	3392	5664	3036	1650	13849	10329	10123	196	1504	5144	1861	6887
3774135	Synpcc7942_1950	3609	3374	3563	3087	857	967	1511	800	697	2859	3503	2743	44	277	1429	349	968
3774136	Synpcc7942_1951	4946	2891	2464	3106	1792	1468	1816	2447	1059	4867	5000	4348	132	726	2999	1131	1185
3774137	Synpcc7942_1952	626	523	425	539	197	206	238	329	143	797	679	728	14	72	362	147	160
3774138	Synpcc7942_1953	419	400	274	572	143	212	271	298	133	850	482	640	8	80	271	95	118
3774139	pyrG	11134	7025	5205	10100	3359	3850	5019	5362	2957	12844	11474	10050	158	1331	5452	1969	2138
3774140	Synpcc7942_1955	781	577	560	664	312	287	346	367	273	905	967	798	31	149	708	324	283
3774141	Synpcc7942_1956	34188	20600	13954	22892	10044	10740	14414	15469	6678	36342	35238	30421	519	4612	17628	6839	7546
3774142	Synpcc7942_1957	3166	5051	1581	3001	1078	1718	1793	2149	798	5270	3818	4242	58	455	2499	735	1205
3774143	Synpcc7942_1958	5741	6389	3660	5348	1991	2966	3661	4062	1619	10244	7113	8690	99	912	4272	1203	2302
3774144	Synpcc7942_1959	12392	5418	3821	6410	3091	2610	4294	4360	2346	10585	11505	8625	141	1364	5474	1960	2215
3774145	Synpcc7942_1960	6929	14297	7141	7482	4185	7828	7589	7226	2292	18963	12560	17452	217	1586	9737	2771	7126
3774146	Synpcc7942_1961	928	554	440	477	304	233	411	336	254	800	1110	703	25	114	661	206	291
3774147	Synpcc7942_1962	1050	1017	1059	1023	504	482	492	714	1090	1569	1177	1371	408	154	781	330	353
3774148	Synpcc7942_1963	7583	3820	3580	4995	2562	2159	2905	3344	1793	7968	6779	6179	132	1035	3720	1416	1583
3774149	ubiA	15803	7506	5465	7107	5202	4015	5597	7136	3520	16362	14953	14155	251	2231	8346	3130	3946
3774150	Synpcc7942_1965	13103	5962	4887	5727	4076	3004	4780	5030	2466	10662	13093	9874	217	1716	6220	2385	3219
3774151	Synpcc7942_R0042	439	254	261	344	167	135	91	132	86	253	301	254	8	30	159	57	75
3774152	Synpcc7942_R0043	162	99	79	117	45	56	35	46	22	90	112	70	1	13	40	16	20
3774153	Synpcc7942_1966	197	164	166	158	107	102	117	108	63	288	288	211	14	35	145	52	82
3774154	Synpcc7942_1967	3278	1588	1335	1456	1018	731	1089	1151	562	2880	3625	2323	49	433	1728	633	830
3774155	Synpcc7942_1968	4854	3022	2847	3374	1349	1417	2395	2347	1116	6273	5872	5515	85	641	2903	923	1366
3774156	Synpcc7942_1969	1980	1043	991	1246	650	552	599	759	613	1869	2270	1995	147	302	1114	510	642
3774157	Synpcc7942_1970	72	55	70	78	32	35	51	53	17	88	93	122	6	8	64	26	14
3774158	Synpcc7942_1971	4895	3359	2896	3732	1565	1829	2984	3178	1274	6663	5584	6068	80	827	3127	1102	1524
3774159	Synpcc7942_1972	6156	3498	2309	2952	2184	1933	3494	3225	1438	6723	8567	6715	101	1033	4435	1682	1708
3774160	Synpcc7942_1973	9073	4894	3650	7403	2795	2417	3152	3362	2087	8977	8882	6997	133	1015	4927	1615	1398
3774161	Synpcc7942_1974	3420	2016	1832	2025	1178	911	1571	1429	752	3380	4443	2777	48	407	3034	620	997
3774162	Synpcc7942_1975	15880	11683	9717	10291	5832	4984	5028	3970	3020	14293	16358	11056	196	1495	12053	2333	6456
3774163	Synpcc7942_1976	67203	36714	32601	29499	20650	16033	17325	14417	10234	49477	62029	37446	644	3970	28642	5516	19656
3774164	Synpcc7942_1977	33235	20326	16159	21135	10568	8970	12815	12910	8971	42570	36907	29072	372	4614	24477	6723	12208
3774165	Synpcc7942_1978	6733	3398	2033	2626	2468	1911	2264	2901	928	5245	6425	6209	131	844	4911	1957	2131
3774166	Synpcc7942_1979	810	549	378	607	290	280	305	363	150	740	745	756	24	109	573	201	234
3774167	Synpcc7942_1980	9910	6153	2899	4408	2315	2978	3467	3973	1463	9874	7725	9191	128	981	4016	1524	2492
3774168	Synpcc7942_1981	1387	907	657	822	472	427	477	629	269	1399	1397	1143	29	162	953	324	468
3774169	Synpcc7942_1982	6274	3987	2991	5175	2605	2615	1944	2289	1338	5648	5813	5689	126	737	3316	1719	1373
3774170	Synpcc7942_1983	4322	2661	2242	3552	1501	1272	1423	2188	978	4774	4097	3930	119	722	3014	1312	973
3774171	Synpcc7942_1984	11435	5131	4410	5427	3629	2404	3173	3536	1761	7625	9864	6581	136	1009	5405	1895	2003
3774172	Synpcc7942_1985	6305	3882	3439	5278	1975	1844	2887	3587	1401	8079	6322	6238	92	772	3428	966	1746
3774173	Synpcc7942_1986	37900	20844	15932	22652	10924	10895	15491	18664	7462	41400	35349	37765	600	4505	17198	5893	8921
3774174	Synpcc7942_1987	15532	15558	10110	12265	5061	7064	3444	3136	2090	10172	8491	8459	286	625	3464	1216	2260
3774175	Synpcc7942_1988	3222	1814	1729	2567	1010	929	1339	1471	656	3031	3233	2840	64	357	1540	620	468
3774176	Synpcc7942_1989	3590	2637	1503	3153	746	987	1467	1855	594	4471	3276	4051	65	334	1318	569	573
3774177	Synpcc7942_1990	5241	2933	1970	5691	1180	1501	2409	3007	902	6794	4653	6704	140	506	1716	894	641
3774178	Synpcc7942_1991	1042	1257	1326	1071	316	551	1029	490	566	3095	2177	1763	72	151	1043	213	832
3774179	Synpcc7942_1992	1536	687	634	602	371	330	570	388	244	912	1425	899	32	149	546	243	244
3774180	Synpcc7942_1993	558	361	253	404	200	192	197	242	138	464	530	421	17	72	310	107	111
3774181	Synpcc7942_1994	1398	888	515	658	429	395	659	594	292	1209	1659	1285	21	214	961	340	445
3774182	Synpcc7942_1995	5264	4331	3549	4532	1946	2409	2302	2613	1215	6480	5832	6016	91	722	3049	1281	1442
3774183	Synpcc7942_1996	2490	1725	1449	1685	1249	1029	1192	1513	619	3123	3521	3131	65	470	2257	878	1076
3774184	Synpcc7942_1997	205	384	150	284	82	132	176	409	111	917	319	722	17	216	459	507	178
3774185	Synpcc7942_1998	686	468	444	443	271	194	264	267	130	587	844	598	10	63	638	151	244
3774186	Synpcc7942_1999	45466	41535	28417	37755	15851	18708	17312	17745	10009	50066	44582	50954	875	6177	33614	10598	18434
3774187	Synpcc7942_2000	11908	7154	5317	8772	3479	3231	5538	11740	2903	18964	12669	20538	218	1917	7533	2617	3549
3774188	minC	2008	1126	946	1171	688	576	827	852	475	2050	2206	1575	36	365	1514	531	645
3774189	Synpcc7942_2002	8852	6058	4000	4351	2251	2630	4385	3886	1706	11168	9758	8579	141	1238	5255	1590	3269
3774190	Synpcc7942_2003	1158	787	720	860	275	339	574	455	263	1363	1169	1203	26	327	650	322	297
3774191	Synpcc7942_2004	1569	842	1096	1261	548	473	965	586	543	1613	2623	1647	23	199	828	280	247
3774192	Synpcc7942_2005	3672	2074	2015	2799	1216	1463	2079	1782	1125	4132	5173	4460	63	495	2173	765	1021
3774193	Synpcc7942_2006	6000	3829	3211	4250	2147	2005	3219	3312	1540	8001	7176	7043	105	888	4028	1409	1673
3774194	coaD	2237	1344	1033	1456	496	582	1057	838	461	2098	2293	1972	37	221	955	316	419
3774195	Synpcc7942_2008	4217	2526	1600	2663	1352	1356	1666	2159	855	4202	4369	4628	74	560	2124	1009	938
3774196	Synpcc7942_2009	7604	4339	3068	5245	2260	2418	4166	4473	1866	11005	8638	9522	114	979	4417	1429	2005
3774197	psbV	57406	25888	21176	26374	20397	14909	11862	11371	6648	29543	34494	23492	574	4656	22576	8033	9957
3774198	Synpcc7942_2011	7936	4411	3754	4692	2484	2441	3672	3361	1749	8148	8222	6806	115	973	4238	1388	1959
3774199	Synpcc7942_2012	2736	1777	1308	1234	1052	558	430	977	457	1957	3075	1480	44	244	3376	503	998
3774200	Synpcc7942_2013	1224	705	576	885	391	332	576	713	309	1620	1300	1231	21	161	925	237	354
3774201	Synpcc7942_2014	3845	2154	1878	2658	1398	1140	2071	2605	1026	5312	4370	4630	70	609	2863	1037	1147
3774202	Synpcc7942_2015	35700	13644	10739	13136	8230	7094	15441	11907	6473	32184	34294	26776	713	4487	14432	5669	6246
3774203	Synpcc7942_2016	17007	7671	5224	9240	5307	4912	6484	5293	3519	13492	18972	15174	297	1661	10129	3498	3719
3774204	Synpcc7942_2017	1387	570	614	506	423	288	760	514	370	1400	1320	1173	61	444	1037	547	531
3774205	Synpcc7942_2018	798	494	485	579	298	236	388	491	182	1069	810	874	33	128	501	242	253
3774206	Synpcc7942_2019	7692	4370	3276	4859	2128	2238	3577	3905	1495	9076	8463	8045	104	940	4354	1460	2100
3774207	infB	298934	163659	123507	191044	83465	86452	134785	147223	66826	334011	275535	294322	3913	31945	128369	42071	70304
3774208	Synpcc7942_2021	779	647	522	867	320	367	562	513	217	1198	911	1033	10	142	528	180	257
3774209	nusA	6265	3758	3772	5247	1865	2293	4100	3202	1277	8623	6818	6538	149	1276	3323	1421	1970
3774210	Synpcc7942_2023	1755	1515	1297	1837	604	900	1056	1047	404	2432	2175	2355	46	333	908	323	613
3774211	Synpcc7942_2024	2025	1730	1754	1180	729	617	1039	1096	416	3336	3364	2245	49	643	1578	682	1270
3774212	Synpcc7942_2025	2273	1209	1170	1359	749	625	874	902	443	2206	2243	1694	31	357	1088	481	580
3774213	Synpcc7942_2026	24620	19924	8543	21775	6399	6713	8884	19503	5557	30876	20495	41728	342	2015	11279	3608	4094
3774214	Synpcc7942_2027	2523	1700	1291	2515	822	870	1280	2098	589	3399	2722	3405	50	346	1617	505	541
3774215	Synpcc7942_2028	2025	1000	926	1132	703	489	1054	929	526	2080	2751	2009	45	316	1083	381	473
3774216	pgi	12008	10181	7037	7827	3692	4904	7973	4562	2645	13829	14554	12065	154	1163	7324	1733	4569
3774217	Synpcc7942_2030	76593	31499	28821	42637	22939	17379	14347	14466	8703	49052	40600	34394	701	4971	27669	7145	12176
3774218	Synpcc7942_2031	4615	2301	1737	2820	1519	1417	1944	1569	830	4872	4286	3754	87	783	2358	1297	1441
3774219	Synpcc7942_2032	2160	1060	922	1054	642	489	687	569	405	1514	2100	1280	22	211	1213	391	436
3774220	Synpcc7942_2033	1381	586	484	549	503	324	538	434	283	1033	1871	995	16	152	1152	314	369
3774221	Synpcc7942_0001	18184	12701	11004	11348	6327	7109	10963	7005	4611	22634	26042	18736	299	2620	12851	4308	6234
3774222	Synpcc7942_0002	5223	3508	3118	4259	1505	1931	3243	3100	1346	7144	6513	6946	92	856	3418	1135	1716
3774223	Synpcc7942_0003	43372	19949	15022	22545	12521	10682	17793	18200	9470	50458	44685	41600	610	5718	24327	8501	11883
3774224	Synpcc7942_0004	32510	11553	10246	21453	9927	7647	11428	16105	6939	37368	31686	33203	491	5012	17487	7618	5637
3774225	Synpcc7942_0005	3062	2673	2802	2375	1179	1432	2236	1514	891	4703	4716	3673	54	331	2907	498	1594
3774226	Synpcc7942_0006	478	228	310	256	177	113	220	154	103	510	413	302	17	97	431	133	127
3774227	Synpcc7942_0007	2868	1984	1605	1993	1112	1005	1556	1649	718	3328	3715	2865	58	410	2447	672	1092
3774228	Synpcc7942_0008	3889	2929	2174	3579	1780	1982	2295	2521	979	5042	5278	4752	58	523	3622	1028	1579
3774229	Synpcc7942_0009	13684	6452	4716	8040	4095	3805	4460	5055	2525	11675	12169	10809	161	1623	6087	2387	2341
3774230	Synpcc7942_0010	13648	6919	6800	6872	4016	3505	5975	5731	2495	11986	13492	11303	240	1744	7970	2601	3507
3774231	Synpcc7942_0011	6199	4064	3099	3903	2668	2181	2685	3023	1061	7348	9441	6596	131	1538	4858	2415	2643
3774232	rpsF	4515	2633	2450	3445	1479	1758	2178	2299	958	4459	3896	4093	128	509	1803	868	928
3774233	Synpcc7942_0013	39640	12518	3361	3829	3569	2089	2496	1313	883	4426	4099	5382	493	3143	2472	9631	5002
3774234	Synpcc7942_0014	2554	1051	797	780	370	311	481	284	263	929	1205	968	31	150	521	358	306
3774235	Synpcc7942_0015	997	663	524	540	264	279	293	261	163	571	682	544	21	68	295	171	172
3774236	Synpcc7942_0016	638	541	367	470	213	193	243	196	132	517	833	529	11	53	404	99	155
3774237	Synpcc7942_0017	384	284	294	298	146	119	137	150	85	394	413	348	4	46	297	78	150
3774238	glyS	21091	9692	7881	11809	6632	5491	7763	7468	4265	18577	21185	15648	253	2365	11053	3768	4248
3774239	Synpcc7942_0019	8849	7034	7335	6548	3123	4192	5955	4131	2265	12659	14535	9725	132	1010	7289	1520	4057
3774240	Synpcc7942_0020	508	500	470	408	230	238	306	295	125	769	784	651	13	77	602	102	352
3774241	cbiJ	539	330	350	377	215	144	229	233	132	627	609	454	16	61	579	133	196
3774242	Synpcc7942_0022	3945	2188	1951	2301	1284	950	1323	1337	912	3621	4125	2748	59	414	2857	633	1044
3774243	Synpcc7942_0023	3366	1498	1354	1450	1179	652	1087	947	783	2747	3770	2060	52	405	2777	675	1020
3774244	Synpcc7942_0024	1503	1064	779	870	486	468	757	699	281	1237	1575	1574	37	215	869	381	453
3774245	Synpcc7942_0025	7620	4789	3327	5320	2221	2391	4140	5522	2037	11924	8760	11465	162	1260	4806	1830	2768
3774246	Synpcc7942_0026	1929	1092	754	1174	552	575	1024	1140	360	2218	2203	2123	45	261	978	346	479
3774247	Synpcc7942_0027	2248	990	998	1164	583	556	915	1104	522	2353	2195	2024	60	315	1108	478	511
3774248	Synpcc7942_0028	694	349	314	449	217	201	322	384	198	882	770	699	13	93	383	147	173
3774249	Synpcc7942_0029	464	304	214	325	153	119	250	277	107	653	525	546	8	58	252	104	110
3774250	Synpcc7942_0030	2710	1732	1108	1485	858	852	1201	1460	545	3132	2965	2950	39	356	1615	678	848
3774251	Synpcc7942_0031	1996	1184	988	1515	558	774	1087	1067	499	2868	2142	2586	44	212	1031	390	467
3774252	Synpcc7942_0032	250	433	410	491	84	122	167	118	121	638	502	475	11	31	241	55	123
3774253	Synpcc7942_2034	1388	729	731	759	538	381	475	524	343	1511	1677	1168	25	232	1459	338	560
3774254	Synpcc7942_2035	2047	1561	1374	1637	730	814	964	891	396	2230	2289	2161	37	285	1482	450	635
3774255	Synpcc7942_2036	3609	2002	1616	1988	1152	882	1157	983	709	2772	3764	2279	41	334	2237	588	911
3774256	Synpcc7942_2037	3445	1805	1649	1564	1259	947	1213	1086	614	2425	3685	2251	48	392	2150	618	950
3774257	Synpcc7942_2038	18503	8840	8482	11414	4469	3850	5001	4826	3128	13020	15110	11127	193	1618	6825	2770	2754
3774258	Synpcc7942_2039	1603	1188	946	1104	541	619	576	485	276	1227	1465	1110	27	136	810	282	363
3774259	Synpcc7942_2040	764	432	396	428	271	217	315	261	171	642	831	530	17	103	455	164	183
3774260	Synpcc7942_2041	2627	1392	1359	1613	1007	720	1073	961	658	2516	2922	2213	51	353	1849	631	767
3774261	Synpcc7942_2042	595	308	169	412	149	263	198	202	97	537	474	608	4	74	258	97	119
3774262	Synpcc7942_2043	14320	7352	3326	4682	3673	3932	4160	4263	2000	13816	11315	13529	315	3183	5425	3504	3852
3774263	Synpcc7942_2044	19968	12477	8710	13248	6207	7002	10515	12637	4462	25820	21173	23864	376	3339	11042	4702	4534
3774264	Synpcc7942_2045	10077	5146	4802	5185	3699	2745	4252	3447	2352	9249	12030	7952	162	1393	8472	2276	3137
3774265	Synpcc7942_2046	4162	3955	2689	3433	1989	2618	2525	2205	1168	5229	6031	5348	92	699	3802	1296	2403
3774266	Synpcc7942_2047	13595	8931	7418	9599	4962	5377	7117	6416	3333	16765	15899	14443	251	1820	10240	2866	5206
3774267	psaB	113430	61604	45892	54429	27448	24812	38885	25277	19264	90712	78744	59815	2555	12331	37315	11871	25602
3774268	psaA	244406	125375	101591	96635	76467	57428	105885	49295	37793	244328	178175	106590	4026	44256	106430	45758	81822
3774269	Synpcc7942_2050	9780	4518	4101	4481	2667	2185	3395	2811	1799	8144	9531	7545	105	949	4472	1330	2864
3774270	Synpcc7942_2051	3996	2014	2028	2830	1309	1014	1784	2336	1048	5178	4629	4204	69	617	2572	890	1097
3774271	Synpcc7942_2052	4331	1507	1397	1429	1435	778	1457	1211	937	3297	4669	2544	66	481	2955	878	971
3774272	Synpcc7942_2053	10767	7006	5382	6887	3123	3872	5878	5191	2600	14159	12473	12311	131	1331	5987	1888	3616
3774273	Synpcc7942_2054	4741	2610	1704	2623	1418	1430	2168	2107	964	5104	5651	4528	80	698	2649	1124	1277
3774274	Synpcc7942_2055	7640	4586	3221	4353	2313	2299	3403	3328	1466	8429	7516	6788	130	1208	4284	1472	2256
3774275	Synpcc7942_2056	7097	7297	5342	6656	2672	3870	2231	2043	1181	5477	5183	5463	94	516	3056	1044	1673
3774276	Synpcc7942_2057	7091	4143	2693	3287	2477	2070	2105	2074	1032	4307	5969	4365	125	839	3132	1371	1503
3774277	Synpcc7942_2058	5172	2623	2145	3209	1771	1555	2223	2346	1196	4862	5694	4319	66	682	2910	1034	1069
3774278	Synpcc7942_2059	26246	17541	14604	16032	10800	7691	9371	9620	6458	25958	29760	19892	443	3178	24845	5518	8357
3774279	Synpcc7942_2060	2451	1525	1724	1744	1077	931	1059	1124	524	2183	2389	1876	41	407	1901	600	874
3774280	Synpcc7942_2061	1234	455	554	745	425	254	292	386	331	790	1144	877	52	146	618	273	181
3774281	Synpcc7942_2062	4885	3302	2264	3113	1544	1667	2214	2509	1094	5294	5191	4712	86	709	3040	1081	1464
3774282	surE	5518	3126	2237	3328	1812	1624	2085	2316	1073	5039	5061	4260	85	814	2515	1099	1124
3774283	pheS	14347	7654	4536	7537	4219	3899	4711	6703	2306	13160	12162	11623	212	1443	5518	2407	2429
3774284	Synpcc7942_2065	174	118	120	216	46	65	84	93	51	242	153	187	5	15	99	18	19
3774285	Synpcc7942_2066	8257	6345	4571	6021	2818	3306	3815	3811	1743	9404	8611	8454	128	962	4020	1610	2054
3774286	Synpcc7942_2067	4380	2412	2108	2753	1348	1231	1937	2307	1081	5867	4797	5008	75	697	2568	873	1300
3774287	Synpcc7942_2068	6289	4924	3861	4574	2461	3049	3467	3238	1543	8555	7570	7777	123	985	5392	1328	3087
3774288	Synpcc7942_2069	22308	18666	16612	20118	6830	9085	13016	9764	5795	34336	26438	25804	542	5376	17303	5525	12002
3774289	Synpcc7942_2070	23916	21959	20535	21254	9382	12545	17144	12187	6078	48708	30418	32706	756	8796	19658	8187	17989
3774290	Synpcc7942_2071	40221	28938	25994	32394	14181	18726	22511	17357	10197	55009	44797	42649	686	6797	31791	8009	17255
3774291	Synpcc7942_2072	19624	16667	14902	17728	8412	11782	10018	9284	3824	24263	21462	22641	359	3239	14202	4353	7660
3774292	Synpcc7942_2073	24804	17335	19081	21692	10236	11615	12309	11051	6519	28080	27785	23536	388	3214	18663	4861	8306
3774293	Synpcc7942_2074	34846	16763	15952	23252	10580	9220	15381	15988	7785	38178	36600	32304	561	4895	17725	6476	8424
3774294	Synpcc7942_2075	3816	2257	2307	3096	1336	1183	2102	2541	1173	5509	4290	4490	73	682	2973	1018	1353
3774295	Synpcc7942_2076	3798	1875	2536	2928	1171	940	1970	2325	934	4803	4539	3897	57	619	2785	834	1132
3774296	Synpcc7942_2077	2463	1995	1312	2351	798	893	851	1593	628	2611	2324	2952	48	348	1074	559	507
3774297	Synpcc7942_2078	521	626	625	360	194	260	408	211	156	858	922	749	14	116	578	133	479
3774298	Synpcc7942_2079	2194	3088	2996	1739	885	1418	1559	808	583	3350	3298	2601	26	254	1794	340	1442
3774299	Synpcc7942_2080	4640	5665	3648	3571	1775	2734	2337	1707	1146	6581	6357	4477	81	619	3869	931	2354
3774300	Synpcc7942_2081	19202	12737	8576	18371	6418	6881	6743	14598	4004	27654	18687	22922	336	2909	8220	3850	3321
3774301	fusA	24568	26592	20642	12876	8025	12068	34635	12359	7952	66311	39478	35401	920	5975	24021	5947	24789
3774302	Synpcc7942_2083	460	331	387	602	126	149	184	196	118	570	518	512	11	47	225	77	91
3774303	Synpcc7942_2084	5016	3009	2358	3970	1282	1264	2448	2105	1393	6517	6286	5623	79	865	3625	1282	1582
3774304	Synpcc7942_2085	5223	1782	2556	2789	1794	878	1939	2221	1189	4339	5832	3508	72	841	3884	1422	1170
3774305	Synpcc7942_2086	2493	1021	1429	1655	1050	662	726	912	602	1823	2362	1807	82	298	1408	733	425
3774306	Synpcc7942_2087	5349	2977	2526	2989	1642	1609	2310	2430	1045	5503	5719	4740	103	701	2492	932	1063
3774307	Synpcc7942_2088	1076	1180	1043	1293	406	691	1013	1315	427	3045	1604	2519	50	462	1196	785	664
3774308	Synpcc7942_2089	25979	14569	10949	17985	7219	7473	9453	9401	4274	22611	23517	20403	386	2377	8877	3308	4775
3774309	Synpcc7942_2090	22958	10086	9519	13389	7467	5531	9199	10004	5144	24423	24330	19662	381	3289	12912	4624	5263
3774310	Synpcc7942_2091	6526	3644	1076	1388	694	606	735	830	397	2264	2055	1727	33	334	1285	421	683
3774311	Synpcc7942_2092	4242	1803	799	1063	573	515	708	846	409	2032	1727	1798	39	252	982	331	532
3774312	Synpcc7942_2093	5734	2845	1647	2457	1049	1187	1398	1652	705	3749	3160	3416	73	507	1934	763	1058
3774313	Synpcc7942_2094	314	184	98	117	49	48	69	66	42	160	157	181	12	21	97	33	53
3774314	Synpcc7942_2095	813	538	379	575	318	334	319	370	171	742	811	714	22	99	382	180	153
3774315	Synpcc7942_2096	16231	14714	11408	15094	4665	9160	7378	4912	2798	14101	14583	15026	229	1135	5237	1696	3844
3774316	Synpcc7942_2097	1249	969	890	916	434	496	524	506	282	1123	1223	1061	23	165	749	228	405
3774317	Synpcc7942_2098	570	277	207	255	184	145	197	162	87	449	763	390	7	68	405	140	125
3774318	Synpcc7942_2099	587	270	239	324	198	133	269	211	130	700	789	455	19	130	407	147	165
3774319	Synpcc7942_2100	1311	744	687	941	398	367	587	566	307	1435	1512	1223	28	195	785	286	299
3774320	Synpcc7942_2101	1240	555	635	753	390	245	461	451	287	1210	1361	956	30	140	807	257	307
3774321	Synpcc7942_2102	798	606	322	516	297	230	349	525	149	955	1020	838	12	148	603	201	317
3774322	Synpcc7942_2103	2547	2811	1690	1941	931	1165	1321	1250	572	3050	3239	3144	40	339	2272	707	1237
3774323	Synpcc7942_2104	471	319	264	384	149	130	160	143	107	620	590	357	17	55	250	108	124
3774324	Synpcc7942_2105	456	211	248	269	182	114	151	114	75	471	405	297	20	55	245	96	128
3774325	Synpcc7942_2106	378	135	141	170	155	78	104	85	70	387	215	235	4	30	164	103	107
3774326	Synpcc7942_2107	4240	1518	1394	1817	1326	666	1008	1102	593	4974	4002	2781	78	637	2118	1186	1170
3774327	Synpcc7942_2108	724	660	445	509	198	320	209	202	118	627	600	542	15	59	251	111	168
3774328	Synpcc7942_2109	9284	6238	5123	7858	2602	3270	4277	4385	2188	11035	9628	9278	147	916	4481	1297	2122
3774329	fmt	4322	3370	1978	2815	1431	1765	2181	2394	896	5602	5176	5261	62	641	2792	991	1586
3774330	Synpcc7942_2111	1668	684	611	705	500	356	575	529	289	1044	1720	904	19	208	794	241	313
3774331	Synpcc7942_2112	1484	1177	596	1118	399	504	490	728	233	1411	1324	1378	29	186	672	278	275
3774332	Synpcc7942_2113	48960	28608	21530	29709	13681	14259	25649	22812	11661	65494	64911	58328	867	7064	31196	9507	13835
3774333	Synpcc7942_2114	7965	4686	4447	6150	2637	2714	3384	3750	1699	7877	8164	7338	178	913	3701	1304	1493
3774334	Synpcc7942_2115	5680	5610	4579	4176	1610	2541	4242	2063	1089	6892	8661	5411	71	757	3513	794	2727
3774335	Synpcc7942_2116	2814	1302	1319	1392	811	636	1231	1263	651	3040	3111	2337	33	348	1994	541	837
3774336	gatA	16318	8701	8098	9408	5415	4489	7696	7187	3854	19113	18827	13975	223	1932	9364	2824	3931
3774337	Synpcc7942_2118	6479	4998	5283	5947	2536	2736	2471	3034	1384	7896	6912	6102	136	1017	5064	1616	2232
3774338	Synpcc7942_2119	27446	18732	16836	19037	10071	11230	12776	15878	6623	53812	35002	37044	856	9331	30001	11480	16365
3774339	Synpcc7942_2120	3254	1894	2387	1763	1000	830	1522	1456	713	7486	4149	2822	189	2139	3499	1910	1956
3774340	Synpcc7942_2121	17957	12293	10778	12483	8027	7687	6816	6405	4049	20746	19010	17031	459	3006	14382	5345	6781
3774341	Synpcc7942_2122	19667	10317	8240	11859	6708	5474	7440	8265	3918	19188	18993	17102	268	2411	9026	3350	3866
3774342	trpD	7966	4033	2937	3998	2910	2415	3392	3576	1917	8416	9436	7504	142	1251	5269	1925	2383
3774343	Synpcc7942_2124	1011	604	422	495	348	288	464	657	220	1353	1078	1121	33	240	867	331	427
3774344	Synpcc7942_1769	487	426	367	397	144	237	245	205	114	506	536	484	6	61	392	83	188
3774345	Synpcc7942_1770	337	197	137	190	109	123	144	169	66	293	345	325	13	41	225	79	99
3774346	Synpcc7942_1771	29020	16546	11865	17578	7733	8652	12899	12742	6116	32783	30615	28424	379	3118	12951	4181	7305
3774347	rpsP	4186	2654	3006	3807	1565	1361	1912	2007	1015	5027	4724	4768	131	725	2320	1005	1258
3774348	Synpcc7942_1773	3718	2399	3000	3534	1608	1206	1576	1851	857	4402	3942	3712	84	682	2767	983	1272
3774349	rpsU	10018	6171	5774	9702	3673	3717	3507	4867	2819	11884	9015	11093	436	1639	5622	2370	2692
3774350	Synpcc7942_1775	2687	1367	1320	1992	895	737	1168	1369	693	3321	3011	2503	37	419	1871	536	631
3774351	Synpcc7942_1776	7215	6569	6406	6395	2549	3503	2322	1727	1152	5280	6394	4635	103	508	2443	846	1654
3774352	Synpcc7942_1777	5712	4862	4931	5011	1600	2178	1937	1384	977	4071	5365	3273	67	364	2015	613	1091
3774353	Synpcc7942_1778	3155	2296	1473	3794	1041	1217	2104	3851	1310	8745	4811	6149	69	1113	2813	1525	835
3774354	Synpcc7942_1779	1120	953	612	1043	406	409	830	1230	504	2918	1973	2259	36	451	1626	684	550
3774355	mutL	3504	2374	1956	2531	1048	1097	1566	1821	902	4105	3539	3405	97	444	1719	665	939
3774356	Synpcc7942_1781	1301	1315	1415	1584	678	626	866	946	409	1957	2200	1961	46	232	1211	455	434
3774357	Synpcc7942_1782	56300	38325	41184	49047	23244	28478	37130	36658	12926	73623	80612	74293	1046	7388	28393	12426	12146
3774358	Synpcc7942_1783	7163	6833	4245	5769	2042	3198	4093	4335	1748	10826	7582	10390	114	931	4702	1310	3142
3774359	Synpcc7942_1784	65800	55750	40313	35071	12265	21095	32545	11843	10043	52119	59287	43330	772	3060	19849	4423	16140
3774360	Synpcc7942_1785	6918	7353	3781	3378	2019	3525	2881	1646	846	5324	6241	4511	66	257	2207	420	1562
3774361	Synpcc7942_1786	7938	3929	2958	4819	2291	2194	3710	4438	1732	9313	8574	8607	128	1076	3945	1556	1861
3774362	Synpcc7942_1787	13555	6992	5494	9023	4106	3708	4751	6110	2795	13047	12338	11487	136	1262	5351	2022	2323
3774363	Synpcc7942_1788	34763	22422	11660	18470	9328	8297	9835	12632	5553	27651	26509	26937	353	2254	23244	3609	9794
3774364	Synpcc7942_1789	8301	8737	2993	5920	2436	4130	3606	5577	1718	11659	8020	12828	118	1109	4968	1467	2609
3774365	Synpcc7942_1790	247	254	193	290	71	94	103	140	55	314	207	281	5	32	193	51	57
3774366	Synpcc7942_1791	2199	2140	1461	2348	748	1066	1053	1812	646	4168	2395	4213	79	539	3329	855	1628
3774367	Synpcc7942_1792	45986	21314	13250	19685	12474	11699	12997	13246	6110	33378	34989	28566	407	3139	13650	4861	6685
3774368	Synpcc7942_1793	5000	2482	2325	3455	1743	1484	1921	2336	1120	4464	4881	3737	72	819	2277	1163	904
3774369	Synpcc7942_1794	4836	2364	2036	2905	1623	1291	2352	2399	1071	4474	5096	3914	64	828	2687	1104	1049
3774370	smpB	2720	1880	1346	1931	924	1051	1107	1546	497	2811	2213	2486	38	376	1566	602	614
3774371	Synpcc7942_1796	4865	3233	2255	2651	2185	1800	1789	2322	1123	4684	4619	4129	133	783	3085	1354	1357
3774372	Synpcc7942_1797	1936	1790	1362	1748	851	896	934	1978	589	6169	2685	4364	73	691	2380	1011	1764
3774373	Synpcc7942_1798	1059	5799	261	447	138	163	228	213	90	602	555	527	13	38	247	73	115
3774374	Synpcc7942_1799	3031	2909	1350	1428	763	928	771	749	374	1765	1837	1467	28	153	847	266	506
3774375	Synpcc7942_1800	6555	5537	2279	5321	1374	2051	2726	4350	1547	9044	6104	7600	162	832	4964	1071	2387
3774376	Synpcc7942_1801	901	679	378	754	258	307	404	463	204	1290	963	924	32	123	899	190	402
3774377	Synpcc7942_1802	4379	2242	1901	2632	1154	1027	1475	1471	855	3786	4088	3045	62	467	2232	692	765
3774378	Synpcc7942_1803	10481	8422	6434	10985	2852	4080	3682	3996	2223	11036	8678	10382	127	1132	5314	1801	2281
3774379	Synpcc7942_1804	4294	3610	3211	2625	2160	2036	1895	1732	1093	5031	5367	3685	85	417	3562	848	1492
3774380	Synpcc7942_1805	373	382	305	331	141	172	173	151	107	409	380	363	9	50	230	68	120
3774381	Synpcc7942_1806	1812	1392	1233	1234	614	637	998	861	481	3115	2434	2160	82	582	1447	705	1005
3774382	Synpcc7942_1807	678	491	465	409	238	197	215	224	158	645	700	505	15	93	460	141	231
3774383	Synpcc7942_1808	436	296	259	269	142	130	199	171	95	445	481	399	3	50	298	83	143
3774384	Synpcc7942_1809	54461	28936	17396	33639	11905	13314	20752	26711	9514	59692	44431	53154	736	6716	20204	8412	10507
3774385	Synpcc7942_1810	17178	11393	6658	12923	3929	5388	6375	8655	3323	20135	15413	18559	254	1684	7154	2400	3111
3774386	Synpcc7942_1811	7877	4976	4838	8117	2103	2116	2443	2354	1773	7260	8194	6777	108	548	3273	825	1316
3774387	Synpcc7942_1812	720	546	359	483	198	189	165	292	149	609	704	722	43	140	824	193	494
3774388	Synpcc7942_1813	11478	20336	6095	11520	3156	6104	3550	5803	1904	16868	9092	20425	331	2761	6979	3895	4305
3774389	Synpcc7942_1814	2907	2047	1588	2096	882	867	1333	1656	562	4575	3560	3085	52	621	1905	714	1175
3774390	Synpcc7942_1815	6099	4034	3184	4368	1847	1833	2239	2649	1593	7898	6114	5744	60	730	4299	1146	1860
3774391	Synpcc7942_1816	8406	5716	4353	5423	2573	2421	3115	3559	1940	9789	8910	7511	126	1064	5966	1600	2473
3774392	Synpcc7942_1817	1732	1087	891	1014	657	464	470	584	323	1456	1975	1215	33	208	1252	372	388
3774393	Synpcc7942_1818	346	231	244	278	118	107	91	128	80	265	439	234	9	31	448	43	91
3774394	Synpcc7942_1819	808	659	482	708	208	274	316	397	187	880	857	753	27	115	512	210	215
3774395	Synpcc7942_1820	40804	33587	20239	28176	10382	15109	17251	22407	7821	50338	34967	51944	945	7800	19292	9043	12489
3774396	Synpcc7942_1821	25506	21733	15624	39119	7528	16282	7218	13277	7441	35842	15153	42027	217	2893	12699	3534	12324
3774397	Synpcc7942_1822	721	1203	613	1218	257	872	297	783	195	1570	568	1738	23	172	803	285	336
3774398	Synpcc7942_1823	17610	9772	6798	7702	5838	4793	5729	5774	2865	15842	17772	13135	148	1715	9883	2799	4306
3774399	Synpcc7942_1824	12058	5706	5155	4642	2926	2369	2746	2850	1675	7743	9421	6851	96	722	4029	1259	2464
3774400	Synpcc7942_1825	1071	430	430	388	380	220	397	291	179	805	1191	679	14	130	806	238	297
3774401	Synpcc7942_1826	4126	3291	2302	2838	1424	1578	1543	1745	703	3807	3828	3431	57	473	2355	763	1154
3774402	Synpcc7942_1827	8137	7277	6445	5743	3214	3314	4325	3647	1709	12583	10774	8459	199	1691	8320	2258	5582
3774403	Synpcc7942_1828	4141	3423	2342	2464	1424	1423	1627	1677	993	4930	5041	4240	78	488	3362	834	1778
3774404	Synpcc7942_1829	20849	12561	8428	10620	6599	5908	7690	7710	4485	19750	20556	18337	334	2762	11697	4182	6167
3774405	Synpcc7942_1830	17689	14530	11479	16299	4671	7470	6410	7730	3603	23553	14529	18759	405	1475	7332	2956	5839
3774406	Synpcc7942_1831	62465	29385	26521	36826	20154	15963	23869	23351	13180	61846	67536	49026	904	7936	32642	11273	14420
3774407	Synpcc7942_1832	6021	3602	2524	3199	2277	1595	1779	2488	1268	5438	7151	4961	81	791	4140	1544	1567
3774408	Synpcc7942_1833	4456	2677	2418	2689	1403	1486	1977	1389	819	3897	4526	3941	95	455	2038	694	863
3774409	Synpcc7942_1834	2746	1464	1242	1720	1131	917	1426	1331	648	2876	3459	3025	33	330	1832	611	741
3774410	Synpcc7942_1835	3505	1883	1224	1638	1171	933	1115	1380	649	2909	4035	3035	57	417	1952	660	899
3774411	Synpcc7942_1836	6666	5291	3609	5183	2716	2657	2679	4274	1432	8625	7225	8894	146	1017	3644	1640	1807
3774412	Synpcc7942_1837	12344	9117	6844	10309	4444	4796	4917	5462	2764	12506	12046	10713	173	1243	6476	2204	2743
3774413	Synpcc7942_1838	77660	41569	36419	46647	15938	21104	33049	13231	9108	35144	57031	37063	851	3424	13538	4480	11603
3774414	Synpcc7942_1839	2798	2667	2540	2843	1422	1932	1777	1598	712	3444	3117	3682	79	696	2234	819	1809
3774415	Synpcc7942_1840	818	620	540	675	342	403	367	476	182	877	885	855	21	141	621	281	280
3774416	Synpcc7942_1841	5367	3695	3004	3996	2108	2844	3241	2675	1252	6142	6367	6604	128	897	3928	1219	2249
3774417	Synpcc7942_1842	4020	3092	3235	3877	1456	1662	2453	2217	4184	5787	5550	5807	257	627	3172	1047	1630
3774418	Synpcc7942_1843	1453	670	769	836	419	313	519	654	404	1361	1617	1002	11	147	785	258	330
3774419	Synpcc7942_1844	4348	2778	1834	2458	1346	1278	1848	1998	905	4451	5180	4285	72	609	2259	1019	1324
3774420	Synpcc7942_1845	8821	4121	2074	2275	2144	1821	1912	993	1088	2292	4893	2761	143	313	898	696	637
3774421	Synpcc7942_1846	15761	12899	9191	16618	5023	6171	7499	10307	4400	31774	14553	23771	304	2806	11866	3470	7061
3774422	Synpcc7942_1847	8509	6159	4995	6216	2629	2937	3379	4160	1654	9546	6855	7914	189	1192	5146	1587	2302
3774423	Synpcc7942_1848	25637	17978	13306	18675	7207	7723	11877	13993	5490	33252	28154	30358	419	3010	15071	3960	8202
3774424	Synpcc7942_1849	38362	81624	56067	37760	17974	35075	34617	31279	15686	134081	89835	85676	884	4129	64915	6636	48273
3774425	Synpcc7942_1850	1319	740	529	821	357	341	490	447	239	1005	1192	991	21	133	538	206	258
3774426	Synpcc7942_1851	13101	6961	6161	9534	4513	3868	2927	2803	1907	7978	10620	7171	127	900	3899	1380	1663
3774427	cobH	2880	1448	1410	2594	674	505	612	599	390	1797	2007	1267	13	111	862	182	287
3774428	Synpcc7942_1853	1652	841	958	1479	471	446	438	413	283	1441	1398	1084	11	88	588	179	217
3774429	Synpcc7942_1193	8543	7003	3134	6467	2263	2502	3636	9763	1646	13022	7058	15882	110	1064	4351	1615	1983
3774430	Synpcc7942_1194	3435	1989	2005	2179	1566	1209	2068	1995	1054	4263	5260	3792	74	711	2371	1025	1006
3774431	Synpcc7942_1195	5195	4084	3321	3633	1636	2031	2374	2356	1026	5750	5027	5366	128	669	2477	926	1690
3774432	Synpcc7942_1196	1458	869	845	687	477	318	607	602	349	1614	1631	1261	41	221	752	314	410
3774433	trpC	10123	4377	3946	4954	3181	2525	4581	4066	2112	11095	10849	7874	147	1353	5851	1998	2286
3774434	Synpcc7942_1198	27810	10934	9940	12226	8263	5806	10486	9715	5764	23876	28185	21710	414	3192	12674	4852	5178
3774435	Synpcc7942_1199	3706	2724	1790	2597	1239	1400	1615	2155	764	4180	3481	4586	82	601	2235	861	1369
3774436	Synpcc7942_1200	1602	794	703	1011	427	369	660	646	364	1675	1515	1447	16	172	832	269	441
3774437	Synpcc7942_1201	3860	1992	1624	2396	1203	994	1605	1514	1059	4601	4000	3622	53	596	2383	773	1047
3774438	Synpcc7942_1202	7598	3914	3373	4681	2426	1776	2892	2906	1915	7112	7636	6185	120	1019	4417	1429	1929
3774439	Synpcc7942_1203	161	164	120	166	73	97	84	88	38	173	198	199	6	25	160	46	73
3774440	Synpcc7942_1204	314	325	216	249	97	162	167	112	64	289	338	310	3	41	192	65	75
3774441	Synpcc7942_1205	3	3	4	6	1	1	3	4	2	8	3	8	0	0	2	2	0
3774442	Synpcc7942_R0026	21	10	14	17	8	9	4	5	5	14	19	19	0	4	7	1	9
3774443	Synpcc7942_1206	173	140	100	149	63	71	61	145	37	198	146	240	5	25	119	37	84
3774444	Synpcc7942_1207	178	171	140	214	74	85	84	83	66	221	171	248	15	17	96	38	47
3774445	Synpcc7942_1208	687	692	456	697	214	318	243	263	103	821	753	800	10	76	321	145	129
3774446	Synpcc7942_1209	1772	1959	1495	2145	463	432	722	794	300	2762	2385	2281	23	329	940	392	598
3774447	Synpcc7942_1210	283	338	226	405	62	75	160	187	68	592	410	458	3	53	170	57	67
3774448	Synpcc7942_1211	652	833	467	782	189	321	432	458	186	1810	963	1249	29	183	431	178	310
3774449	Synpcc7942_1212	337	321	170	312	63	86	186	199	71	628	429	550	11	84	147	69	115
3774450	Synpcc7942_1213	396	306	371	433	91	74	123	168	87	437	364	355	11	38	117	47	50
3774451	Synpcc7942_R0027	23	30	10	29	19	12	5	15	2	36	22	17	1	8	10	4	4
3774452	Synpcc7942_1214	553	433	356	570	172	239	480	787	186	1450	954	1395	20	258	558	373	221
3774453	ilvH	25958	13397	8393	13387	5668	6224	7779	8993	3895	20078	19522	18806	344	2388	9542	3934	4908
3774454	Synpcc7942_2435	1799	1279	1118	1676	574	575	684	987	290	1993	1221	1540	34	185	768	274	247
3774455	Synpcc7942_2436	1744	1019	812	1264	521	674	893	1049	322	2246	2024	2296	31	171	916	359	401
3774456	ileS	41673	22543	16032	26078	11277	12212	17585	18313	9054	49177	39191	39552	619	4641	18434	6849	8350
3774457	Synpcc7942_2438	16814	8753	7436	9581	5353	4495	6743	5510	3609	15848	17472	12931	195	1836	10425	3006	4479
3774458	Synpcc7942_2439	7302	3541	3789	3526	2552	1686	1917	1602	1175	4903	6014	3470	101	685	3960	1118	1309
3774459	Synpcc7942_2440	52710	37596	29367	34115	17678	18672	27779	29426	13105	82865	67556	59800	1189	9729	31788	12420	20927
3774460	Synpcc7942_2441	6697	10762	3765	6008	2134	2601	2941	3100	1650	9554	6805	7498	113	840	3739	1272	1842
3774461	Synpcc7942_2442	3504	3965	1487	1640	754	605	1248	1022	646	3352	3548	2378	45	410	1512	522	742
3774462	Synpcc7942_2443	2995	4271	2059	2276	934	918	1271	1234	637	3576	3197	2535	65	420	1482	629	896
3774463	Synpcc7942_2444	3321	11320	2271	3291	1065	1273	1875	1564	877	5420	4164	4324	47	586	2615	892	1450
3774464	Synpcc7942_2445	1506	28668	987	1195	416	620	689	611	275	1733	1323	1399	22	185	805	290	417
3774465	Synpcc7942_2446	68780	45155	26149	55147	19337	24423	30370	39592	14307	80627	66965	74410	1004	9168	30977	12855	13755
3774466	Synpcc7942_2447	947	725	413	644	293	322	532	736	191	1516	1179	1524	33	266	689	350	456
3774467	Synpcc7942_2448	20775	12931	10183	12971	5383	5275	6677	8835	3977	22726	18061	18855	290	2113	9971	2943	5572
3774468	Synpcc7942_2449	25173	13179	8759	12785	7164	7715	8107	6783	3392	17294	27384	18013	422	1329	6662	2182	4233
3774469	Synpcc7942_2450	7286	4543	5658	4627	3588	2358	1991	2685	2244	9472	10337	6529	142	931	10984	1634	4148
3774470	Synpcc7942_2451	9737	7802	6373	5695	3875	3003	3452	3160	2370	11546	10975	8749	124	1268	9739	1870	4643
3774471	Synpcc7942_2452	4502	2917	2272	2428	1709	1272	1619	1392	1025	4775	5059	3361	50	435	4543	761	1783
3774472	Synpcc7942_2453	10066	6161	4586	5005	3391	2513	3049	2856	2137	8051	11536	6041	123	785	8720	1447	2903
3774473	Synpcc7942_2454	9766	5504	4102	4950	2411	2303	4230	3307	2055	10100	11780	9422	121	1079	7006	1615	3845
3774474	Synpcc7942_2455	6966	4465	3887	4524	2428	2301	3347	3191	1718	8639	8098	6761	75	825	4342	1283	1927
3774475	Synpcc7942_R0048	77	36	46	43	27	24	11	26	33	43	61	39	10	7	37	16	14
3774476	Synpcc7942_2456	5165	2749	2546	2534	1480	1200	2208	1737	1036	4920	5560	3940	100	645	2953	941	1383
3774477	glyQ	8816	5115	3436	4802	3656	2957	3446	3570	1663	7676	10401	7318	167	1507	5794	2853	2164
3774478	Synpcc7942_2458	5641	4641	5286	3711	1869	2448	3647	1881	1360	5872	7525	5291	98	569	3965	678	2819
3774479	Synpcc7942_2459	2566	1543	1602	2218	905	581	871	865	569	2390	3415	2128	33	206	1425	421	294
3774480	Synpcc7942_2460	5241	4131	3455	6524	1314	1416	1834	1924	1186	5550	4947	4560	74	544	2609	757	959
3774481	Synpcc7942_2461	2878	3259	3194	2509	900	1519	3350	1176	961	5965	5467	5052	71	396	2188	519	1953
3774482	Synpcc7942_2462	506	301	257	389	167	179	211	284	92	530	498	500	5	67	340	125	112
3774483	Synpcc7942_2463	15611	7794	5320	8988	4707	3991	6890	7427	3278	15744	17085	13823	224	2040	8528	3306	2710
3774484	Synpcc7942_2464	2132	1709	1340	1386	801	745	847	1206	431	2451	2133	1999	42	347	1467	474	618
3774485	Synpcc7942_2465	28416	28008	12069	19475	9806	12744	12344	20527	5813	40324	28767	47264	628	5661	22447	8576	15267
3774486	Synpcc7942_2466	3820	2785	1599	3110	1096	1335	1329	1643	906	4818	3303	3965	72	436	2288	691	1206
3774487	aroE	2654	1827	1445	1507	1009	996	1093	1095	538	2461	2638	2396	52	348	1396	528	716
3774488	dnaK	95691	77522	34834	70302	26378	47035	29174	52822	15465	118266	58358	128727	2349	16171	36859	21309	19754
3774489	Synpcc7942_2469	11720	6729	4297	6012	3854	3324	4879	4489	2319	10238	13485	9640	155	1625	7607	2865	3130
3774490	Synpcc7942_2470	5740	3714	3015	4234	2021	2068	2875	3447	1314	7613	6645	6263	106	844	3205	1234	1453
3774491	nusB	10334	5575	3965	5411	2600	2569	4284	4674	1846	8703	10021	9300	147	1530	3946	1916	2071
3774492	Synpcc7942_2472	30635	14381	10731	16512	7986	7300	13106	13034	6522	30967	29055	25130	343	3412	11487	4633	5655
3774493	Synpcc7942_2473	33469	22380	16050	19404	11364	11797	17128	10275	7237	29321	38543	24684	353	2795	17276	4822	7151
3774494	Synpcc7942_2474	1171	890	923	891	483	412	546	582	310	1349	1212	1333	31	178	821	298	414
3774495	Synpcc7942_2475	6666	3613	2822	3861	2175	1772	2834	2907	1538	5907	7571	5532	122	862	3601	1385	1366
3774496	Synpcc7942_2476	13332	12861	9654	8357	4477	3028	2694	3721	2060	9091	12610	8166	164	1223	6589	1846	3594
3774497	Synpcc7942_2477	14749	15951	6814	12381	4461	7613	6781	12289	3493	24720	15885	24383	333	2358	8573	3202	4592
3774498	Synpcc7942_2478	3138	3348	1274	2825	656	1500	1288	2336	632	5398	3101	6479	85	455	1387	710	1095
3774499	Synpcc7942_2479	4446	3530	3035	5383	1568	1878	2073	3056	1331	7881	5600	7015	120	1065	3469	1378	1756
3774500	Synpcc7942_2480	2208	1873	2215	3965	868	1273	1363	1665	829	4767	2806	3352	51	277	1646	434	590
3774501	Synpcc7942_2481	19148	15162	16991	27263	7243	8067	15300	12210	7712	37421	25550	34695	544	3329	15634	4885	7521
3774502	Synpcc7942_2482	13398	11037	11719	19686	5797	8080	11815	10795	5652	35431	19984	28670	414	4430	13217	4937	8998
3774503	Synpcc7942_2483	43633	28476	35633	54735	16996	20854	41427	29973	17404	86797	72321	82503	1721	13430	42533	16147	24094
3774504	Synpcc7942_2484	5798	6042	3044	5074	1604	2821	3538	3980	1296	9880	7476	8772	98	548	3724	861	2006
3774505	Synpcc7942_2485	8028	7042	3771	6495	1520	2575	3764	3365	1262	8940	6555	9948	126	532	2559	888	1691
3774506	Synpcc7942_2486	92686	87844	41502	64060	18933	30595	30777	31957	12340	81924	59081	82452	1104	5463	26073	8143	20024
3774507	Synpcc7942_2487	5426	3022	1474	1795	971	888	1561	1596	574	3299	4733	3430	60	400	1722	692	1254
3774508	Synpcc7942_2488	2927	1704	790	1042	612	568	1255	1000	367	2399	2802	2172	48	337	1289	445	657
3774509	Synpcc7942_2489	181	119	96	114	55	64	64	83	25	162	168	147	1	18	122	43	51
3774510	miaA	694	461	380	563	249	271	241	311	142	711	655	591	15	97	386	151	151
3774511	gyrB	16179	7796	6670	11293	4983	4769	5134	6604	3294	17208	15847	13809	275	1916	7658	3122	2937
3774512	Synpcc7942_2492	1972	1455	1257	1600	698	753	1025	861	588	3059	2171	1973	34	264	1871	353	861
3774513	Synpcc7942_2493	1653	1292	1066	1362	603	665	1054	874	477	3013	2051	2284	20	186	1616	283	838
3774514	Synpcc7942_2494	2741	1719	1893	1724	998	876	1470	1298	748	4132	3502	2971	40	392	2731	547	1451
3774515	Synpcc7942_2495	2852	2165	2033	2132	1097	992	1689	1479	790	4605	3465	3435	56	390	2885	590	1481
3774516	Synpcc7942_2496	8074	6123	3931	4595	2620	2763	4541	3643	1943	11404	9097	10678	115	962	5557	1334	3329
3774517	ndk	10622	7677	5641	5602	3577	3748	5335	4550	2404	13323	12214	11541	167	1416	8001	2026	4741
3774518	Synpcc7942_2498	19120	16967	13387	12342	6299	8016	11811	7267	4032	27420	22624	17751	252	1904	13516	2178	9717
3774519	Synpcc7942_2499	16417	13651	11410	9776	5043	5859	8946	5883	2990	22212	19404	14943	209	1501	10170	1903	8293
3774520	Synpcc7942_2500	17225	14825	11872	8823	5772	6764	7048	4760	2693	14467	17433	11485	169	942	9034	1805	5742
3774521	Synpcc7942_2501	71902	42595	30637	38628	20906	21141	27925	27842	10663	59409	65648	51196	827	7307	24951	10093	11811
3774522	Synpcc7942_2502	4437	1893	1643	1973	1291	1086	1280	1370	592	2823	3699	2793	100	380	1673	498	814
3774523	Synpcc7942_2503	157926	53832	40366	49372	40529	26609	26040	19662	13227	50924	96934	43087	1012	6300	22361	10257	12668
3774524	Synpcc7942_2504	5275	2218	1577	1390	1869	1024	856	585	474	1370	3145	1484	33	284	1714	619	877
3774525	Synpcc7942_2505	554	831	427	517	218	351	188	305	89	657	481	603	19	52	410	114	243
3774526	Synpcc7942_2506	32428	50189	24729	38066	12805	26597	15688	27151	7549	56814	32671	62221	598	4057	21778	6537	14279
3774527	Synpcc7942_2507	17191	25907	13904	22660	6362	12805	7004	13374	4262	31284	15040	32337	393	2851	10084	3486	8321
3774528	Synpcc7942_2508	4106	2954	2056	2969	1401	1569	2184	2561	1033	5542	5199	5299	85	747	2959	1000	1300
3774529	Synpcc7942_2509	2909	1729	1261	2084	914	1012	1237	1376	705	3633	3381	3219	36	398	2002	643	825
3774530	Synpcc7942_2510	1437	1058	794	1691	406	491	470	635	368	1408	979	1338	79	120	444	217	187
3774531	Synpcc7942_2511	3450	2196	1713	2660	920	1114	1479	2090	660	3667	2876	3784	75	525	1775	725	920
3774532	Synpcc7942_2512	23555	17863	9277	22109	6675	10015	9526	13331	4617	28642	20494	23900	318	2533	8119	3858	3536
3774533	Synpcc7942_2513	20696	11319	9569	10873	6873	5975	7911	8333	3994	20140	18889	16102	351	2459	11151	3919	4751
3774534	Synpcc7942_2514	3764	2208	1790	2846	1248	1376	1536	1612	635	3304	3742	3247	62	390	1564	690	530
3774535	Synpcc7942_2515	4235	2928	1922	2351	1050	1264	1735	1630	754	3886	3732	3239	50	367	2079	598	1100
3774536	Synpcc7942_2516	775	382	236	389	109	179	149	167	106	456	391	377	13	31	195	74	93
3774537	Synpcc7942_2517	4736	2655	1654	2487	1340	1354	2318	2034	1237	5973	5662	5576	79	823	4012	1196	2163
3774538	glgA	12558	6986	4207	6440	4037	3449	5385	4926	2588	12578	15603	10729	214	1982	8447	3341	3804
3774539	Synpcc7942_2519	7435	4342	3637	4604	1521	1671	1956	1648	981	4462	5444	3846	74	319	1992	490	924
3774540	Synpcc7942_2520	2104	868	1247	1245	901	535	910	845	588	2020	2964	1777	37	338	1331	476	452
3774541	Synpcc7942_2521	6776	2692	2796	3559	2033	1401	2157	2197	1390	5952	6434	5388	96	682	2663	1044	1095
3774542	Synpcc7942_2522	5361	3725	2719	3276	1537	1867	2319	2142	1031	5376	6032	4695	55	563	2770	857	1636
3774543	Synpcc7942_2523	652	300	339	305	180	177	259	198	121	487	693	485	17	96	309	114	162
3774544	Synpcc7942_2262	12521	6670	5026	5781	4296	3620	6063	5135	2943	13495	15334	12074	210	1777	7850	2693	3528
3774545	hisS	4595	2354	1938	2376	1177	1312	2240	1684	926	4746	4373	3885	94	653	2920	921	1344
3774546	Synpcc7942_2264	10142	8066	6263	8283	3561	3560	3382	3478	2027	9504	8473	8319	330	1839	7167	2681	4061
3774547	proA	13111	8562	5516	7582	3448	4332	6910	7132	2762	16959	13331	15036	220	1837	6473	2532	3479
3774548	Synpcc7942_2266	1970	1030	896	1147	648	519	821	924	452	2055	2098	1833	45	270	1189	390	473
3774549	Synpcc7942_2267	4119	4817	3268	2869	1407	2370	2899	2011	905	5269	4973	5416	87	373	2723	613	1908
3774550	Synpcc7942_2268	2237	2158	1737	1833	831	932	1403	1486	630	3340	2957	2999	50	351	2108	580	1037
3774551	Synpcc7942_2269	2080	1287	990	1248	769	590	1414	1305	665	3033	2674	2741	42	429	1888	611	887
3774552	Synpcc7942_2270	3158	1988	2060	2517	1029	1010	1794	2077	944	4752	4075	4050	68	534	2496	768	1078
3774553	Synpcc7942_2271	2360	1501	1161	1788	753	897	1168	1539	567	2793	2852	3186	58	317	1402	648	815
3774554	Synpcc7942_2272	625	430	371	430	228	224	280	326	161	675	703	674	12	86	322	127	183
3774555	Synpcc7942_2273	1875	1116	597	1151	473	625	789	1016	354	1894	1855	2053	28	225	780	378	407
3774556	Synpcc7942_2274	17132	8983	6000	9420	4897	4785	8354	8200	4065	20840	18137	19157	298	2319	9071	3432	4237
3774557	Synpcc7942_2275	166	113	97	112	63	57	54	62	28	117	160	147	2	14	77	19	64
3774558	Synpcc7942_2276	534	641	419	365	233	200	197	247	102	662	615	585	8	66	369	95	233
3774559	Synpcc7942_2277	379	248	213	232	115	170	113	174	90	404	217	374	4	54	338	82	118
3774560	Synpcc7942_2278	3533	3012	2627	3024	1196	1357	1554	1670	744	4910	3848	3722	72	491	2059	720	1076
3774561	Synpcc7942_2279	3104	2618	2762	2292	1072	1485	2323	1591	870	5920	3918	4536	108	703	3280	1090	3309
3774562	Synpcc7942_2280	9910	4069	2967	4136	2845	2082	3165	3233	1429	6569	8106	6639	96	923	3338	1279	1553
3774563	Synpcc7942_2281	6583	2759	2209	2973	2063	1727	3289	2511	1417	6741	6842	5831	119	995	5871	1653	1923
3774564	Synpcc7942_2282	22457	10951	7406	9671	5417	5355	8133	7156	3691	17842	20220	15993	233	1740	7353	2495	3848
3774565	Synpcc7942_2283	3015	1705	993	1240	980	752	852	885	514	1961	2300	1743	62	384	1531	635	701
3774566	Synpcc7942_2284	4638	2738	2314	3858	1407	1493	2493	3691	1182	7926	4638	6071	80	668	2667	908	1112
3774567	Synpcc7942_2285	18018	12386	7815	12720	6074	6860	9451	14061	4546	29507	20051	28355	388	3655	11760	4791	6006
3774568	Synpcc7942_2286	586	512	330	487	195	254	311	324	134	776	603	672	14	91	394	156	167
3774569	Synpcc7942_2287	4428	3247	2112	3199	1299	1533	2512	2765	1130	7340	5404	5575	64	629	2959	784	1661
3774570	Synpcc7942_2288	3305	2180	1566	1951	974	983	1552	1389	724	3750	3655	2766	60	382	1697	506	829
3774571	Synpcc7942_2289	9269	5781	4686	5779	2788	2743	4873	4899	2134	12949	10940	9200	168	1753	5475	2141	3548
3774572	Synpcc7942_2290	2139	1020	813	1183	591	456	746	1030	405	1950	1954	1847	29	224	933	334	349
3774573	Synpcc7942_2291	3836	2564	1912	2593	1152	1142	1645	2748	830	5114	3898	5411	67	489	2216	768	1089
3774574	Synpcc7942_R0046	53	36	38	47	15	17	25	17	20	83	62	43	2	1	52	7	17
3774575	Synpcc7942_2292	6387	5456	3269	5449	1958	2250	2651	3312	1750	9406	6609	7765	86	857	5920	1157	2928
3774576	Synpcc7942_2293	693	681	298	565	213	290	287	389	171	964	774	1000	9	76	596	146	265
3774577	Synpcc7942_2294	1340	1055	566	944	404	457	709	1177	342	2440	1550	2473	28	318	772	441	389
3774578	Synpcc7942_2295	1005	620	409	593	316	286	576	812	281	1395	1172	1568	18	170	649	238	286
3774579	Synpcc7942_2296	1767	1624	1189	1577	645	835	718	855	364	2035	1884	1735	43	205	1198	320	659
3774580	Synpcc7942_2297	114726	94411	50630	76249	28962	47450	52893	41424	16447	111686	102101	96855	907	7151	31044	9163	26715
3774581	ruvA	793	638	493	580	342	372	340	332	160	773	806	713	13	92	498	144	251
3774582	rpsO	7865	3215	3894	4516	2403	2108	3413	3195	1635	7426	7480	6847	197	879	2952	1240	1283
3774583	Synpcc7942_2300	19732	7518	8585	10289	5847	4322	9381	7530	3980	18616	19283	14587	345	2812	9823	3644	4068
3774584	Synpcc7942_2301	2292	2327	2251	1996	1053	1706	1945	1518	699	4605	3449	4840	148	552	1319	538	1548
3774585	Synpcc7942_2302	1966	1918	2687	1809	893	1081	1249	838	610	2432	2804	2184	72	310	1345	441	960
3774586	Synpcc7942_2303	1175	684	779	653	480	409	660	433	271	1090	1506	1031	19	173	937	298	426
3774587	ppnK	3517	2059	1843	2533	1024	855	1063	1180	755	2954	3283	2556	90	387	1407	649	464
3774588	Synpcc7942_2305	974	609	520	611	266	280	471	393	277	1225	1065	1012	30	138	723	250	301
3774589	Synpcc7942_2306	13088	8679	11802	7610	3785	4460	7238	2886	2576	15151	17085	12013	179	1287	6760	1502	5854
3774590	Synpcc7942_2307	19414	14896	22779	13024	6087	5259	14934	5409	5544	42963	41099	27344	432	4478	17529	3696	21590
3774591	gcvT	11593	7359	9245	7363	3433	3947	7741	4461	2565	15532	14303	11916	134	910	6597	1220	3936
3774592	Synpcc7942_2309	3760	2326	1823	3463	1093	1137	2003	2494	1145	7141	5346	5600	116	912	2572	1304	1075
3774593	Synpcc7942_2310	6992	3639	2448	4130	2166	1993	2679	3608	1253	7139	6602	6598	98	750	3019	1286	1158
3774594	Synpcc7942_2311	9927	9642	6231	9438	3883	5088	5912	10501	2388	16862	12319	18918	194	1516	6404	2498	3052
3774595	Synpcc7942_2312	1297	773	571	724	423	341	475	527	259	1102	1532	991	19	190	850	282	308
3774596	groEL	61960	33947	24468	30669	14188	17548	26803	23542	9619	74618	50514	56148	1794	19876	28875	22893	15649
3774597	groES	26615	22972	14933	20276	5834	9707	11522	15492	5397	46822	23134	45189	1062	13027	15547	14067	11259
3774598	Synpcc7942_2315	98193	35375	29421	49571	32239	20409	31294	30112	22595	92728	104793	71149	1474	14061	54978	22736	19961
3774599	atpC	26465	10399	7540	11957	8806	5659	9174	8918	6265	24131	29970	22137	398	4050	17602	7102	6930
3774600	Synpcc7942_2317	17991	9555	9568	8233	5790	4266	8083	7245	4410	19321	18653	15674	258	2314	10078	3147	5884
3774601	Synpcc7942_2318	741	367	259	279	181	163	298	214	129	565	701	503	7	120	338	125	170
3774602	Synpcc7942_2319	346	370	284	339	107	141	131	167	98	406	319	322	9	45	189	75	79
3774603	Synpcc7942_2320	376	248	186	301	139	135	108	150	59	355	381	303	8	53	178	90	88
3774604	Synpcc7942_2321	12480	10165	6799	8648	3945	4487	3302	3488	1914	8640	10336	8694	135	884	4678	1698	2786
3774605	Synpcc7942_2322	3963	3414	2009	2448	1121	1160	1235	1165	693	2910	3541	2722	51	324	1569	649	815
3774606	Synpcc7942_2323	1542	1111	985	1183	581	581	948	1168	495	2964	2126	2469	54	551	1368	789	881
3774607	Synpcc7942_2324	7357	4755	3526	5214	2380	2549	4304	4572	1921	10974	9095	9473	161	1502	5679	2251	3145
3774608	Synpcc7942_2325	3840	2314	1514	2358	1301	1381	1670	2010	864	4179	4288	4065	84	604	2311	1116	1129
3774609	Synpcc7942_2326	3860	7559	4706	3545	1330	2938	3992	3718	1619	12417	6924	10754	133	666	5320	802	4349
3774610	Synpcc7942_2327	665	422	208	273	66	91	134	202	99	490	389	509	11	39	253	73	146
3774611	Synpcc7942_2328	3150	1800	1030	1060	652	642	912	1138	433	2580	2406	2219	31	265	1724	397	860
3774612	Synpcc7942_2329	1648	1177	1097	1159	514	424	546	722	293	1667	1415	1137	21	175	1205	264	469
3774613	Synpcc7942_2330	7992	5433	4306	5208	2411	2380	2363	3001	1163	6774	5633	5201	80	714	4285	1046	1947
3774614	Synpcc7942_2331	24343	12375	12824	15577	8162	6401	7717	7859	3869	26713	17955	17182	284	3271	13852	5410	6770
3774615	Synpcc7942_2332	9062	5690	5312	6512	2818	2540	2719	3299	1369	10013	5987	6841	131	1166	4436	2042	2275
3774616	Synpcc7942_2333	10915	17524	12994	10685	4404	8936	11687	7540	3820	31553	22631	22789	289	1882	12976	2447	10763
3774617	Synpcc7942_2334	7268	9962	8653	6108	2413	4336	7207	4226	2430	18999	14740	12700	157	1210	7587	1450	6694
3774618	Synpcc7942_2335	7467	14115	9963	8030	3282	7029	9015	6147	2922	26688	16676	19104	220	1389	9573	1810	9602
3774619	Synpcc7942_2336	3079	8499	5316	4474	1386	4299	4564	3526	1229	11631	6201	11264	262	579	3141	775	3573
3774620	Synpcc7942_2337	2399	1245	1005	1185	725	685	955	924	477	1973	2393	1759	46	284	1504	469	598
3774621	Synpcc7942_2338	7070	5104	3246	5149	1970	2457	5330	7055	1732	13208	5330	13339	208	1845	4194	2213	2211
3774622	Synpcc7942_2339	10520	6764	5711	10486	3871	3533	4753	8071	2463	12729	10239	11818	167	1358	6352	2237	2318
3774623	engA	12460	8896	7505	11509	3539	4784	7302	6926	2714	15686	13309	13130	174	1302	6766	1861	3149
3774624	Synpcc7942_2341	3912	2113	2301	2410	1335	1159	1858	1694	798	3521	4623	3140	53	502	2346	668	988
3774625	Synpcc7942_2342	50578	22088	18933	24029	12500	8417	12363	8306	7727	25666	37966	20496	682	3676	15137	4781	8419
3774626	psaI	11925	4605	4042	6325	2270	1748	3049	1928	1697	7692	9261	5364	172	1093	3385	1290	2352
3774627	Synpcc7942_2344	17242	10578	6008	8797	4695	5289	7379	6879	3116	16838	17390	16788	198	1863	8529	2997	5119
3774628	Synpcc7942_2345	12070	9616	5997	10096	4323	6235	7305	7022	3311	18915	15431	17514	258	1953	7665	3342	4609
3774629	Synpcc7942_2346	4777	3084	2350	2842	1334	1732	2954	2036	1050	5924	5412	4858	122	812	2611	1025	1738
3774630	Synpcc7942_2347	13733	5584	3463	5670	2693	2586	5795	6086	2311	12822	13029	12801	206	1637	4849	2007	2305
3774631	queA	3369	1911	1391	1852	863	973	1389	1228	626	3067	3531	2551	53	405	1572	555	865
3774632	Synpcc7942_2349	23648	18950	14623	18616	8361	14328	17702	12249	5561	33867	27213	30178	614	4215	13583	4873	8700
3774633	Synpcc7942_2350	7060	6199	4129	4794	2745	3823	4106	5051	1633	11536	8594	10430	196	1337	5420	1754	3743
3774634	Synpcc7942_2351	7847	5868	4036	5474	2625	3004	3072	3935	1556	8431	7306	8036	146	1050	3827	1669	2241
3774635	Synpcc7942_2352	23993	16973	14942	16951	5687	6254	7918	3998	5471	14676	20351	13675	918	1271	4613	1915	4781
3774636	lipB	11455	10645	7652	7498	4178	3925	2844	3527	1607	8101	8120	7142	141	839	4146	1209	3264
3774637	Synpcc7942_2354	12043	8335	5008	7095	3812	4319	4681	6030	2301	12216	12680	12154	215	1690	5808	2612	3086
3774638	Synpcc7942_2355	6372	11409	3094	5808	1892	4932	1931	5953	1331	9807	4223	13699	167	1210	4139	1642	3609
3774639	Synpcc7942_2356	446	1547	293	316	138	185	318	207	141	578	463	581	23	70	404	148	201
3774640	Synpcc7942_2357	3060	2211	1185	2045	844	882	1123	1392	625	2910	2710	2827	68	436	2831	613	1161
3774641	Synpcc7942_2358	5143	2173	1815	2365	1408	1002	1419	1334	919	4126	4433	3003	73	736	2739	1179	1279
3774642	Synpcc7942_2359	12179	5151	4404	5306	3607	2349	3684	3353	2512	11032	10802	8040	209	1756	7445	2603	3718
3774643	Synpcc7942_2360	3433	1585	1210	1666	1001	828	1198	1255	586	2960	3031	2564	52	447	2089	669	945
3774644	Synpcc7942_2361	4176	2657	1911	2574	1579	1365	1436	1598	779	3712	4141	3320	57	461	2834	807	1116
3774645	Synpcc7942_2362	3760	2756	1893	2638	1253	1262	1199	2111	626	3794	3273	3485	56	591	2633	1135	965
3774646	Synpcc7942_2363	1128	939	549	986	376	528	545	726	260	1636	1195	1470	41	209	630	272	321
3774647	Synpcc7942_2364	3494	2705	1232	2606	840	1212	1650	2126	675	4422	3581	4528	65	571	1696	749	935
3774648	prfC	18323	10604	7365	14938	5052	5951	8115	10732	3975	23853	17904	20595	295	2115	8078	3076	3350
3774649	Synpcc7942_2366	23270	23214	24343	33337	10099	15164	11875	14880	6707	32431	24821	37023	690	3945	18888	5854	12678
3774650	Synpcc7942_2367	18364	15937	7300	9717	5937	6457	4196	6110	2047	12602	12100	12005	134	1131	8024	2189	4714
3774651	Synpcc7942_2368	15747	10351	6694	9314	4637	4413	5683	5066	2634	13176	14558	10717	189	1730	7835	2467	3664
3774652	Synpcc7942_2369	26791	19188	13629	22097	6820	8664	10935	10179	5861	32122	24597	25336	334	2498	14243	3299	7015
3774653	Synpcc7942_2370	1324	1275	743	1174	485	569	476	585	299	1798	1176	1413	29	183	1091	331	443
3774654	Synpcc7942_2371	2726	1839	1399	1919	974	848	1081	1317	627	3012	2726	2707	57	358	2015	589	784
3774655	Synpcc7942_2372	2049	1505	1173	1472	658	744	1112	960	546	2554	2489	2136	40	266	1572	474	737
3774656	Synpcc7942_2373	1511	993	879	1089	566	523	735	720	353	1685	1882	1364	24	251	948	346	419
3774657	Synpcc7942_2374	17114	9339	7013	12258	5535	5420	8721	10129	3951	19128	19253	19258	353	2499	9285	3843	3993
3774658	ddl	5404	3307	2255	3742	1936	1843	2665	3128	1106	6198	6453	5960	82	845	3800	1386	1379
3774659	Synpcc7942_2376	1900	1896	1395	1798	872	840	820	1153	562	3021	2311	2046	33	309	1879	519	641
3774660	Synpcc7942_2377	1653	1458	1136	1159	682	598	836	1061	383	2130	2171	1910	26	247	1707	445	733
3774661	Synpcc7942_2378	19445	9844	7472	8991	6296	5083	8559	7828	3939	19121	25444	17240	260	2136	12173	3531	5092
3774662	Synpcc7942_2379	1156	942	762	984	417	427	640	910	282	1833	1608	1773	30	200	1099	317	494
3774663	Synpcc7942_2380	14171	9184	5591	8690	2802	3540	5434	7939	2634	16422	12347	17544	211	1421	5109	1997	3209
3774664	ffs	265	135	100	252	70	81	101	208	389	254	212	320	9	25	117	65	81
3774665	panB	4354	2136	1852	2302	1445	1054	1691	2004	864	3830	4661	3731	73	639	2372	990	1029
3774666	Synpcc7942_2382	1050	518	540	550	377	265	488	394	240	972	1145	851	15	173	653	248	291
3774667	Synpcc7942_2383	14534	8188	6593	9817	4205	4095	6331	5355	2923	11799	12897	9839	145	1299	5165	1729	2139
3774668	Synpcc7942_2384	23298	26045	17524	11778	7091	11186	12964	7207	3655	23904	28120	18481	243	1105	10072	1391	8793
3774669	Synpcc7942_2385	2668	4782	3548	2683	971	2051	2130	1359	753	5313	4768	3400	51	328	2616	374	2117
3774670	Synpcc7942_2386	1554	2458	2070	1848	615	1215	1177	981	454	3015	2457	2381	28	143	1516	221	1021
3774671	Synpcc7942_2387	4301	2685	3384	2215	990	943	2154	812	668	3360	5502	2635	38	209	2325	320	1845
3774672	Synpcc7942_2388	12011	6425	6443	3840	2443	2698	4974	1343	1250	6565	12345	4979	95	547	4150	740	4360
3774673	Synpcc7942_2389	4895	4262	3218	2856	1719	1871	2289	2455	863	4883	5585	5307	114	689	2421	945	1698
3774674	Synpcc7942_2390	5539	3403	3212	3782	1804	1674	2758	2812	1337	7119	6299	5776	98	783	3319	1183	1917
3774675	Synpcc7942_2391	189	172	180	225	55	78	90	89	65	242	248	194	10	14	124	39	55
3774676	Synpcc7942_2392	3439	2011	2795	4058	765	709	1326	1119	912	4414	5164	2675	34	334	1571	520	444
3774677	gltX	13737	7258	5101	6810	3814	3658	5206	4972	2525	12711	12637	10773	154	1476	6225	2218	3169
3774678	Synpcc7942_2394	7771	4685	4450	5577	2168	2525	3863	4041	2077	9421	7420	7498	104	959	3847	1192	2016
3774679	Synpcc7942_2395	2065	1512	1068	1301	734	778	978	1082	560	2446	2765	2590	48	299	1466	540	818
3774680	Synpcc7942_2396	6790	3132	2917	4277	2577	1902	2767	3200	1616	6920	7518	6403	161	1034	3877	1759	1640
3774681	Synpcc7942_2397	14698	7174	5946	9345	4867	4057	5023	6300	3308	14149	14781	13363	226	2048	7469	3499	3163
3774682	Synpcc7942_2398	1327	1006	908	1234	533	455	635	911	333	1610	1493	1377	32	228	813	348	325
3774683	Synpcc7942_2399	27798	17517	10477	19684	7377	9891	14099	17267	5945	36693	30029	36491	465	3489	11493	5047	6153
3774684	Synpcc7942_2400	2881	1361	930	1196	1043	730	952	981	617	2066	3248	1890	50	348	1808	696	615
3774685	Synpcc7942_2401	2460	7898	510	1624	559	3249	421	3256	407	4617	686	6494	163	500	1207	718	784
3774686	Synpcc7942_2402	4702	2559	2200	3539	1267	1271	1864	2170	1005	4484	4470	4240	75	528	2165	768	835
3774687	Synpcc7942_2403	7556	4983	3351	4083	2629	2311	2073	2016	1142	5251	5690	4406	97	719	3015	1208	1721
3774688	Synpcc7942_2404	3495	3246	2561	2201	1219	1713	2915	1237	761	4563	4878	3223	60	493	2533	604	1930
3774689	Synpcc7942_2405	379	254	170	259	153	101	136	160	81	302	348	297	6	48	220	84	96
3774690	Synpcc7942_2406	18197	12920	10757	11104	5403	6806	10867	9312	4220	22714	20664	20653	340	2386	9757	3283	6269
3774691	Synpcc7942_2407	1992	1622	1256	1632	578	819	1145	1185	420	2634	2326	2393	25	214	978	305	521
3774692	Synpcc7942_2408	314	241	286	365	110	108	160	189	91	422	349	293	13	57	223	86	90
3774693	Synpcc7942_2409	25051	12202	15644	20771	7853	7394	8967	9741	4334	21507	25680	17048	289	2266	10505	3888	4781
3774694	Synpcc7942_2410	1081	960	813	1069	334	487	1001	1068	431	2906	1639	2231	56	552	1051	662	560
3774695	Synpcc7942_2411	293	349	100	247	74	151	122	172	45	498	240	383	10	32	178	69	95
3774696	Synpcc7942_2412	3453	5601	1890	3393	794	1252	1944	2103	631	7417	4086	5659	102	637	2607	801	2639
3774697	Synpcc7942_2413	278	509	252	447	134	305	137	243	73	507	293	462	7	35	207	72	109
3774698	Synpcc7942_2414	728	692	424	731	238	324	245	626	139	1089	607	1058	9	211	795	425	269
3774699	lysS	14855	8406	5531	8749	4138	4440	5984	6530	2992	16407	15355	14342	220	1843	6890	2747	3336
3774700	Synpcc7942_2416	357	308	228	297	136	117	170	282	77	395	336	388	10	103	295	235	89
3774701	Synpcc7942_2417	3520	2306	1493	2668	1167	1250	1548	1929	745	3394	3486	3537	63	430	1754	645	721
3774702	Synpcc7942_2418	497	401	292	355	187	207	261	257	124	612	541	560	22	78	349	83	177
3774703	Synpcc7942_2419	643	470	1742	879	253	214	391	172	198	556	781	428	25	123	401	201	283
3774704	Synpcc7942_2420	34962	23390	15543	18303	10213	12818	17256	17149	5876	37929	36259	33375	464	4872	16524	6281	8396
3774705	Synpcc7942_2421	1253	1002	853	1036	533	577	710	834	339	1648	1731	1656	30	187	1035	364	427
3774706	Synpcc7942_2422	4675	2786	2356	1874	1926	1144	2418	1900	1174	5257	5365	3683	101	907	7374	1386	2352
3774707	gidA	14244	9516	7319	11432	4498	5505	6981	7863	2992	17899	15584	15325	234	1996	8605	3000	4225
3774708	Synpcc7942_2424	2562	1847	2076	1320	1231	978	852	765	592	2979	4617	2106	40	413	3232	676	1922
3774709	Synpcc7942_2425	1142	791	492	866	404	322	286	672	211	1263	816	1099	22	219	1201	438	401
3774710	petM	1163	710	562	896	305	312	371	499	587	948	1041	1186	189	158	605	288	301
3774711	Synpcc7942_2427	5116	3988	3210	3491	2248	2493	3938	2744	1538	7719	8275	6842	132	1026	5853	1333	3595
3774712	Synpcc7942_2428	2684	2122	1735	2450	1099	1279	1636	1867	720	3841	3277	3627	45	470	2029	712	1007
3774713	Synpcc7942_2429	6487	4438	3778	3822	2190	2249	3431	3836	1525	7501	8703	7392	147	1121	4496	1618	2245
3774714	Synpcc7942_2430	1902	1240	1108	1238	543	588	836	833	381	1749	2043	1621	34	246	987	355	566
3774715	Synpcc7942_2431	8853	6237	6829	5529	2931	2480	3550	3901	1596	8495	8988	7494	113	784	4889	1044	3129
3774716	Synpcc7942_2432	3194	2350	1556	2601	970	1253	1589	1709	818	4458	3636	4460	62	420	1600	718	985
3774717	Synpcc7942_0479	23963	13710	9088	16114	7351	7228	8972	10219	4489	21979	20813	18870	290	2885	10177	4313	4082
3774718	Synpcc7942_0480	23040	21542	12500	15741	7451	7975	8890	10660	4501	27482	23546	21275	279	2090	16165	3014	8720
3774719	Synpcc7942_0481	7868	6611	5106	5665	2613	2811	3278	4024	1534	9381	8359	7247	115	857	5468	1281	2342
3774720	Synpcc7942_0482	32323	16159	16406	26018	10204	8707	15623	17491	9690	43833	37281	35988	391	4782	23318	5489	8437
3774721	Synpcc7942_0483	5832	3064	2776	4051	1870	1344	2843	3007	1540	5549	7283	6676	134	1001	4145	1366	1502
3774722	Synpcc7942_0484	8993	2896	2566	3469	2373	1361	2470	2279	1658	6365	8837	5434	88	917	3923	1372	1692
3774723	Synpcc7942_0485	5748	2299	1663	2611	1694	1198	2096	1871	1234	4607	6205	4275	82	807	3776	1393	1149
3774724	Synpcc7942_0486	4531	2120	1898	2778	1482	1106	1618	1502	1104	4473	4280	3114	65	651	3347	1072	1180
3774725	Synpcc7942_0487	5103	4245	3733	5332	2446	2188	2742	4114	1658	8415	6084	6775	166	1091	3433	1352	1221
3774726	Synpcc7942_0488	7096	4178	3773	3821	2032	2235	4193	2547	1764	8471	8619	6339	118	1193	4325	1648	2593
3774727	Synpcc7942_0489	5011	2565	2230	2996	1461	1367	2473	2109	1235	6023	6545	4793	89	754	3066	1117	1527
3774728	Synpcc7942_0490	6376	3198	6076	5372	1650	1147	2986	1458	2056	6727	8559	5304	95	639	2702	807	1228
3774729	Synpcc7942_0491	428	329	525	436	178	188	273	157	190	532	986	456	52	93	353	139	184
3774730	ribC	3361	2164	2756	2726	1290	1091	1738	2120	1035	4599	4869	3408	82	681	2875	1011	1113
3774731	Synpcc7942_0493	4084	4494	3925	3533	1396	2341	3455	1914	1203	6954	6353	5445	79	552	3115	710	2090
3774732	Synpcc7942_0494	4502	3326	2791	4110	1430	1758	2267	2653	1221	6032	4460	5193	134	668	2081	837	1048
3774733	Synpcc7942_0495	18039	14987	11447	17709	5920	7701	11999	12857	4991	36509	23003	28755	534	5671	12469	6179	8788
3774734	Synpcc7942_0496	8524	5311	3393	5956	2489	2696	3907	5293	1818	10819	8390	9955	162	1420	3587	1741	1957
3774735	Synpcc7942_0497	4070	2428	1649	3097	1026	1320	1605	2284	866	4669	4036	4658	69	580	1654	696	800
3774736	Synpcc7942_0498	11294	8955	9343	8852	4362	5612	6585	4067	2513	11602	12902	10221	166	1283	6642	1706	4527
3774737	Synpcc7942_0499	5001	4430	3791	3435	1456	2304	4287	1530	1048	6107	8738	4930	67	502	3398	745	2457
3774738	Synpcc7942_0500	773	733	512	735	266	328	353	475	178	936	787	889	25	157	448	198	205
3774739	Synpcc7942_0501	5307	3183	2269	3155	1391	1711	2482	2998	1173	6190	6210	6272	85	865	2716	1194	1638
3774740	Synpcc7942_0502	599	362	483	482	248	156	222	313	139	662	587	558	13	85	513	115	188
3774741	Synpcc7942_0503	1104	651	586	730	346	244	356	367	194	894	842	598	15	111	448	169	163
3774742	glpX	29770	9562	6903	10511	8669	4695	7464	7166	5493	19145	26436	14881	442	3868	12978	5569	4389
3774743	pyrH	7255	3518	2698	3055	2625	1738	2739	2421	1420	5431	8607	4573	121	1112	4921	1935	1793
3774744	frr	2782	1509	1107	1651	850	644	994	1017	669	2546	3121	1969	68	532	1542	791	531
3774745	Synpcc7942_0508	2913	1003	1171	1414	1054	501	919	1040	726	2603	3668	1969	45	507	2627	801	740
3774746	Synpcc7942_0509	1050	570	461	667	336	381	487	508	186	879	1001	1140	35	183	532	271	196
3774747	Synpcc7942_0510	2746	2137	1587	2204	983	1008	1295	1816	623	3374	2877	3405	45	416	1732	669	783
3774748	Synpcc7942_0511	23413	9960	6333	10534	5791	4946	8760	8550	4069	20918	22225	17549	283	2748	8999	3778	4173
3774749	Synpcc7942_0512	20971	10302	8517	11353	6485	5913	8541	8470	3950	19164	19599	17055	275	2434	9259	3343	4203
3774750	Synpcc7942_0513	1987	1258	1056	1253	763	630	982	1066	446	2181	2439	2051	46	305	1566	551	587
3774751	Synpcc7942_0514	3308	1533	1037	1191	614	495	991	1147	463	2281	3238	2244	72	353	1255	429	579
3774752	Synpcc7942_0515	2005	1612	1057	1567	638	616	1217	2370	508	3123	2487	3744	43	400	1615	556	673
3774753	Synpcc7942_0516	13162	12109	6468	11589	3979	5471	7348	14744	2982	22473	13705	28899	225	1973	6833	2931	3554
3774754	Synpcc7942_0517	5743	3687	2267	3715	1568	1772	2681	3833	1370	7605	6192	8104	94	916	2800	1176	1571
3774755	Synpcc7942_R0003	32	18	19	34	9	14	22	22	10	44	27	18	0	12	27	7	11
3774756	Synpcc7942_0518	3633	2050	1544	1801	1054	872	1490	1174	711	3115	3819	2648	47	421	2270	645	1059
3774757	Synpcc7942_0519	2822	1771	1093	1967	944	996	1212	1704	628	3319	2542	3400	43	430	1288	621	716
3774758	Synpcc7942_0520	2619	1026	1008	1511	838	485	811	919	486	2006	2643	1595	35	304	1368	531	424
3774759	Synpcc7942_0521	1080	431	438	575	339	208	381	460	233	1006	1188	787	20	170	626	284	184
3774760	Synpcc7942_0522	6378	6385	5488	6256	2928	3681	2874	3176	1540	7832	7213	7862	113	991	4306	1469	3331
3774761	Synpcc7942_0523	7863	5947	4238	6108	3019	2926	3016	3847	1664	7391	7575	7965	121	1112	4356	1882	2326
3774762	Synpcc7942_0524	1284	913	681	1262	416	583	773	865	384	2190	1492	1950	25	185	776	333	438
3774763	aroB	4928	3322	2522	4110	1765	2257	3033	2805	1191	7201	5869	6415	89	715	2742	1239	1197
3774764	Synpcc7942_0526	901	471	356	471	252	199	330	318	171	793	1187	613	21	131	575	196	255
3774765	Synpcc7942_0527	1939	4900	1524	2523	529	1794	1608	2321	460	5103	2518	5383	55	206	1225	260	835
3774766	Synpcc7942_0528	5078	4593	2304	6192	1126	2025	2446	7639	961	11746	4073	16070	91	501	2382	1103	1674
3774767	Synpcc7942_0529	4588	4199	2621	3470	1515	2425	2821	3127	1125	7290	5575	6377	103	753	2737	1006	1444
3774768	Synpcc7942_0530	2405	1490	1318	1773	692	829	1494	1631	604	3601	2705	3017	51	366	1593	547	715
3774769	Synpcc7942_0531	9865	9571	4297	8591	2819	4076	6072	12218	2111	19738	13552	25810	174	1677	8003	3067	4397
3774770	Synpcc7942_0532	561	456	382	639	183	187	189	265	130	726	575	546	4	42	339	63	127
3774771	Synpcc7942_0533	666	459	312	693	159	152	331	250	159	789	798	980	8	101	445	148	214
3774772	Synpcc7942_0534	10411	6116	4774	7262	3112	2718	4046	4110	2348	9673	10922	9528	134	1203	5504	2010	1997
3774773	Synpcc7942_0535	20385	11910	9472	11124	6093	4926	5307	4247	5338	14318	16492	10357	1248	1724	10120	2685	5496
3774774	acpP	33320	15276	14489	19853	11167	8168	12505	12436	7235	30240	35999	26583	413	3507	16196	6636	5556
3774775	Synpcc7942_0537	90703	34374	31018	44198	27975	18657	37427	34105	20209	84693	104018	70787	1110	9964	48972	16197	17743
3774776	Synpcc7942_0538	51171	23414	17266	28653	15873	12448	19224	19745	11978	63562	52794	47950	748	6666	27249	9688	13004
3774777	Synpcc7942_0539	753	383	384	373	199	202	377	229	120	845	920	702	17	143	355	148	248
3774778	Synpcc7942_0540	1247	775	607	790	294	312	354	312	234	1124	1117	903	23	128	549	227	312
3774779	Synpcc7942_0541	283	209	122	181	93	102	107	92	65	282	317	302	14	44	172	75	90
3774780	Synpcc7942_0542	5008	4146	3250	4695	2086	2415	3282	4277	1437	8786	8197	7871	109	1094	4338	1757	1519
3774781	Synpcc7942_0543	1873	1296	863	959	736	670	1034	1059	474	2368	2401	2186	36	327	1342	468	778
3774782	Synpcc7942_0544	429	124	176	143	133	70	157	142	82	568	619	303	14	125	325	161	165
3774783	Synpcc7942_0545	1619	1036	684	840	515	454	715	568	364	1901	2024	1590	22	350	1315	496	639
3774784	Synpcc7942_0546	5700	3681	3509	3366	1721	1418	2433	2473	1424	7225	5926	5215	103	707	4348	948	2335
3774785	Synpcc7942_0547	128	122	90	175	48	56	63	74	35	166	125	152	6	17	74	37	20
3774786	Synpcc7942_0548	13441	8211	5135	8022	4237	4565	7462	8377	3274	19096	17254	21562	276	2235	8218	3111	4366
3774787	Synpcc7942_0549	11078	6698	5958	7565	2684	3165	5177	5288	2144	11202	10987	10977	244	1385	4065	1657	1750
3774788	Synpcc7942_0550	682	668	576	906	309	350	379	568	184	1126	611	884	21	99	443	137	177
3774789	Synpcc7942_0551	51498	33643	22346	17905	11166	9407	3098	2933	1575	10704	10671	7635	254	970	20391	2160	9592
3774790	Synpcc7942_0552	4508	2678	1818	3427	1717	1558	2146	2642	1177	5581	5314	4944	85	751	3045	1312	1069
3774791	Synpcc7942_0553	13948	9959	6219	12428	3820	4908	6977	11501	3378	21128	14416	18605	302	2322	12083	3419	5555
3774792	ychF	35334	16546	14664	22483	11860	8474	12037	13736	8154	33907	36433	23925	397	4248	17459	6496	6345
3774793	Synpcc7942_0555	392	347	399	410	133	160	177	182	98	447	460	402	12	43	313	100	144
3774794	Synpcc7942_0556	5143	5580	6235	4999	1874	2498	3175	3655	1584	11069	7998	6883	70	545	6223	913	2787
3774795	Synpcc7942_0557	1554	1213	713	885	635	569	487	813	295	1519	1452	1359	33	207	1444	289	616
3774796	Synpcc7942_0558	8434	5315	3808	4926	2776	2874	4545	5120	1817	10790	10311	10077	134	1399	5414	1993	2732
3774797	hslO	9263	6871	5230	9140	3087	3923	6784	9351	2892	19995	13406	18103	225	2188	8134	3195	3654
3774798	Synpcc7942_0560	3340	1827	1602	2552	977	816	1436	2081	711	3621	3757	3361	49	448	1899	619	766
3774799	Synpcc7942_0561	7633	5333	3122	5506	2270	2408	4154	6032	1730	12027	9102	10612	166	1560	6226	1965	3312
3774800	Synpcc7942_0562	1130	1134	751	1287	365	519	699	890	269	2221	1379	1817	41	314	1241	434	636
3774801	Synpcc7942_0563	2869	2036	1488	2820	775	1049	1527	1273	672	3216	3332	3048	55	304	1365	479	535
3774802	Synpcc7942_0564	2056	1405	973	1447	638	757	942	1023	421	2258	2266	2199	42	243	946	423	438
3774803	Synpcc7942_0565	7469	7293	4614	5282	2717	3436	3795	3162	1583	8351	9519	7866	121	956	3423	1603	1721
3774804	Synpcc7942_0566	2105	1379	1424	1490	770	652	1057	1125	453	2356	2283	2040	51	266	1445	382	677
3774805	Synpcc7942_0567	4808	3377	2437	3312	1489	1686	2665	2482	1167	6584	5714	5308	71	603	3005	985	1575
3774806	Synpcc7942_0568	4743	3044	1930	3086	1755	1473	1684	2236	967	4690	5133	4280	74	556	4480	1017	1631
3774807	Synpcc7942_0569	28855	16552	11039	11217	11013	8236	7152	5402	4148	20938	30874	14277	314	2014	19548	4436	6853
3774808	Synpcc7942_0570	8442	5576	3636	5756	2299	3071	4123	5034	1750	11612	9546	10805	177	1046	4297	1489	2428
3774809	Synpcc7942_0571	5242	3691	3509	4006	1463	1871	2925	1933	1182	6204	5930	5289	74	459	2770	671	1604
3774810	Synpcc7942_0572	1503	1240	1178	825	584	648	794	615	261	1641	1800	1486	35	217	874	332	596
3774811	Synpcc7942_0573	790	696	559	470	188	232	542	228	161	1041	1227	671	23	159	441	163	441
3774812	Synpcc7942_0574	8872	5363	3614	4639	3046	2669	3393	3581	1790	8544	10170	7664	148	1303	5751	2170	2736
3774813	Synpcc7942_0575	7118	4621	3687	4852	2488	2375	3159	3399	1539	8008	9098	7043	117	883	4694	1512	1997
3774814	thiG	8645	5558	3742	4631	2769	2606	3815	3496	1787	8635	9693	8072	128	1065	5131	1831	2891
3774815	Synpcc7942_0577	3552	2320	1645	1862	1384	1064	1007	980	572	2310	3135	2230	48	336	2814	658	1396
3774816	Synpcc7942_0578	25203	15854	9062	14544	8738	7307	9065	13738	5569	30340	29940	26864	382	3107	15102	5187	5482
3774817	Synpcc7942_0579	5697	2949	2289	3198	1681	1209	2351	3104	1567	7472	6378	5796	134	788	4191	1166	1589
3774818	Synpcc7942_0580	8673	5616	4446	7418	2812	3073	4796	4994	2155	12111	9246	10519	155	1243	5525	1715	2437
3774819	Synpcc7942_0581	1245	2132	1725	1372	494	922	1165	905	340	2452	1907	2232	33	205	1122	311	887
3774820	Synpcc7942_0582	1115	761	508	564	334	393	599	476	238	1162	1142	1067	23	179	730	248	416
3774821	Synpcc7942_0583	21073	10261	6901	12086	6150	5380	7312	6935	3961	18152	20544	14360	235	2392	9983	3642	3777
3774822	Synpcc7942_0584	1571	773	622	818	486	478	579	595	280	1198	1697	1174	24	163	840	328	206
3774823	Synpcc7942_0585	16965	12146	5641	15357	3517	5292	7867	9999	4217	23950	16557	21163	346	2573	13943	3292	7183
3774824	Synpcc7942_0586	929	710	565	802	387	376	381	521	269	1326	1229	988	20	127	849	229	279
3774825	Synpcc7942_R0004	1048753	916393	2802210	1877862	1399638	1350900	3883808	1401698	3588438	6251301	2008079	5386523	3483221	1522771	3637549	1733351	1660492
3774826	Synpcc7942_R0005	523987	662031	1862530	1206955	813148	712777	2593273	866173	4075200	4403355	1152772	3916024	3521719	649668	1614849	737098	619084
3774827	Synpcc7942_R0006	1100	242	605	368	66	229	380	6314	29934	1872	255	3899	66	53	323	735	351
3774828	valS	6901	3581	3666	6096	1859	1801	2545	2355	1685	7277	7214	5597	108	664	3648	1120	1164
3774829	purT	2464	1366	1125	1575	969	713	736	656	395	1836	2298	1643	27	271	2012	590	765
3774830	Synpcc7942_0589	5609	2534	2913	2888	1300	1156	2078	1364	1267	4183	3715	3831	265	938	2976	1319	1523
3774831	Synpcc7942_0310	2388	1028	916	1184	802	673	964	997	499	2297	2203	2256	19	278	1240	445	580
3774832	ksgA	2553	1780	1360	1659	830	796	1183	1169	503	2328	2336	2443	74	377	1373	635	849
3774833	Synpcc7942_0312	12779	12152	11853	10519	4405	6460	7515	4239	2604	13719	14291	11457	223	1158	7249	1695	5332
3774834	Synpcc7942_0313	3695	2991	2533	3688	1347	1764	1802	2741	936	5423	4361	5282	115	692	1997	965	996
3774835	Synpcc7942_0314	1808	1138	906	1393	657	719	857	1092	426	2013	1784	2149	15	207	1102	375	568
3774836	Synpcc7942_0315	54378	38594	31944	39755	20116	22164	23454	21232	10764	58292	54815	45123	710	5859	26407	8750	11762
3774837	Synpcc7942_0316	5534	6076	3309	3483	1942	2556	1507	2039	1049	5750	5816	6552	195	688	4631	1244	2804
3774838	Synpcc7942_0317	3608	1912	1679	1646	1096	918	1346	1318	582	3352	3852	2854	66	518	1818	822	1242
3774839	Synpcc7942_0318	2525	2256	1185	1742	726	853	801	2248	538	3433	2318	3695	63	397	1727	626	889
3774840	Synpcc7942_0319	2510	1762	1139	1180	807	797	1051	1309	514	2938	2797	2678	30	372	1659	554	901
3774841	Synpcc7942_0320	2852	1210	962	1021	813	557	865	883	493	1979	2995	1802	53	358	1591	558	679
3774842	Synpcc7942_0321	9192	6196	5435	5094	3486	2896	2196	3037	1899	8799	8691	5663	365	1057	5124	1659	3096
3774843	Synpcc7942_0322	6943	3608	3776	4343	2201	1749	3426	3944	1943	9754	8458	7849	129	1181	4521	1584	2277
3774844	Synpcc7942_0323	9887	4950	4163	4726	3188	2829	5110	4862	2101	12812	9894	11145	199	1668	5314	2210	2786
3774845	Synpcc7942_0324	10549	5886	4382	5016	3227	2409	3550	3074	1841	8102	9853	7043	107	844	5075	1198	2547
3774846	Synpcc7942_0325	13816	8518	9026	9567	5562	4624	2605	2881	1919	11259	8921	8558	249	1049	7407	2011	3025
3774847	Synpcc7942_0326	87004	38824	36662	41058	24257	17601	14584	13688	10363	48418	51192	42196	1059	6455	41436	9443	19828
3774848	Synpcc7942_0327	119988	43662	51600	46819	35746	18748	25500	21498	15585	88767	89136	50659	1724	12964	61364	17864	34193
3774849	Synpcc7942_0328	145568	69777	63978	70017	47887	33052	32750	32654	18126	120607	116250	70719	1405	18190	77389	24085	44937
3774850	Synpcc7942_0329	2516	1089	993	1048	765	489	465	355	310	1079	1789	890	20	163	1332	326	505
3774851	Synpcc7942_0330	31205	8369	7303	9941	6033	3266	5567	4053	4278	15781	23963	9301	435	2874	11443	4125	4381
3774852	Synpcc7942_0331	51208	17333	16914	21041	14301	7801	11003	10255	9259	36483	45024	25520	707	6015	26367	9313	10285
3774853	Synpcc7942_0332	20333	5941	6364	8137	6052	2869	4653	4361	4079	14785	18352	9782	341	2695	11542	4117	4565
3774854	Synpcc7942_0333	37285	14956	13898	17488	12941	7883	9064	8824	6912	27836	32256	20505	404	3925	18885	6855	7448
3774855	Synpcc7942_0334	26355	11384	9513	14363	8568	5925	6304	6889	4967	21388	24324	16787	268	3233	14441	5316	5690
3774856	Synpcc7942_0335	18240	6943	6075	9707	5952	3980	4745	5163	3023	16241	17561	12658	136	1923	10088	3549	4381
3774857	Synpcc7942_0336	74489	28850	23396	40143	23581	15749	21282	21631	15007	70254	76252	56131	775	8436	45597	15431	17160
3774858	Synpcc7942_0337	19869	7508	6635	9233	6909	3944	4922	4773	4084	14938	18681	10953	218	2265	11937	4168	3644
3774859	Synpcc7942_0338	1622	1111	1143	1223	713	635	889	965	552	2549	2250	2155	62	399	1268	512	695
3774860	Synpcc7942_0339	2893	1506	1714	1761	1011	761	1442	1358	841	3640	3408	2489	34	453	2367	746	1180
3774861	Synpcc7942_0340	3444	2159	1613	2196	1067	1192	1551	1902	726	4010	3581	3703	61	456	2041	667	944
3774862	Synpcc7942_0341	2129	1262	1006	1375	653	529	956	1381	477	3002	2329	2393	42	351	1276	420	658
3774863	Synpcc7942_0342	1097	1032	665	651	330	423	751	545	246	1962	1265	1573	42	261	836	365	790
3774864	Synpcc7942_0343	11669	7590	4775	7107	3401	3434	5479	5733	2553	12318	13421	12684	366	1624	4752	2354	2935
3774865	Synpcc7942_0344	10127	6387	3363	6032	2430	2735	4264	5552	1421	9622	9471	9898	162	1347	4737	1632	2238
3774866	Synpcc7942_0345	2328	1677	1178	1404	907	857	1026	1206	560	2624	2801	2368	49	388	1737	675	787
3774867	Synpcc7942_0346	6044	4129	2534	4533	1803	2147	3333	4359	1380	7962	6511	8470	125	948	3165	1245	1637
3774868	Synpcc7942_0347	1063	578	1230	713	366	368	485	547	554	1209	1392	1194	241	189	461	244	366
3774869	recA	15507	10174	8310	8066	4224	5143	8293	5316	3005	16214	17829	12944	288	1641	7951	2414	3649
3774870	Synpcc7942_0349	16553	11703	6193	6183	4948	5800	4831	4210	1850	9558	12539	9206	154	1060	5244	1725	3076
3774871	Synpcc7942_0350	1512	1003	653	882	483	507	758	754	310	1713	1717	1573	36	160	1036	312	447
3774872	Synpcc7942_0351	2256	1326	1064	1288	866	693	1068	868	461	2068	2793	1962	34	236	1706	428	577
3774873	Synpcc7942_0352	6297	2946	2007	3055	1769	1699	3094	3241	1183	6859	6996	6223	120	1239	3247	1574	1702
3774874	Synpcc7942_0353	5083	3033	2012	2000	1705	1145	1643	1383	850	3850	5494	3218	45	451	2917	700	1377
3774875	Synpcc7942_0354	8303	5681	4760	7246	2438	2616	3532	4236	1928	10131	7714	7382	130	1012	4466	1429	1965
3774876	rbfA	5640	4363	3738	4396	1696	1905	2288	2447	1389	5999	6135	5680	176	736	2944	1120	1656
3774877	Synpcc7942_0356	7856	7118	4328	6129	3138	4096	3484	3999	1584	9525	8962	9418	177	1258	4799	1920	3124
3774878	Synpcc7942_0357	6780	2897	2691	2802	2215	1417	2313	2078	1398	5586	7198	4080	98	911	4285	1204	1814
3774879	trmB	1401	1043	736	997	552	529	446	580	242	1048	1262	1032	32	175	797	319	319
3774880	Synpcc7942_0359	3234	2105	1068	2161	1021	1083	1402	1704	540	3202	2992	3025	65	482	1430	660	573
3774881	Synpcc7942_0360	11635	7099	4984	7357	4053	4057	7165	8476	3113	19790	13996	18543	236	2195	7595	2990	4363
3774882	Synpcc7942_0361	14722	9805	6099	9987	5713	6080	6668	8678	3036	17161	16718	16081	390	2555	9836	5028	5343
3774883	Synpcc7942_0362	4754	1825	1338	1663	1360	812	1084	1338	613	2769	4343	2485	53	453	2215	797	884
3774884	Synpcc7942_0363	1666	736	499	887	517	313	501	686	242	1364	1559	1282	23	179	1011	345	413
3774885	Synpcc7942_0364	1062	1103	648	1339	427	518	865	1943	537	3650	1802	3015	65	1095	1359	1405	584
3774886	Synpcc7942_0365	9941	7488	5252	7619	3355	3609	3463	5310	2191	13794	9370	11313	164	1237	6112	2013	3117
3774887	Synpcc7942_0366	4056	3596	2725	4160	1310	1698	2246	2261	1180	6163	4941	5093	82	598	3265	979	1607
3774888	Synpcc7942_0367	959	760	580	836	344	419	450	548	272	1236	1226	1244	32	122	656	244	309
3774889	xseA	1386	945	804	907	422	396	571	519	283	1241	1580	1066	31	183	971	246	434
3774890	Synpcc7942_0369	10996	12583	12547	6546	4473	6075	11027	3725	3149	17673	20613	11815	174	1287	10343	1305	9374
3774891	Synpcc7942_0370	6530	5489	4850	2711	2051	2658	7557	2462	1515	15734	9190	7382	291	2880	5822	2089	7433
3774892	Synpcc7942_0371	1664	1573	1459	1717	550	738	990	749	460	2080	1970	2074	51	221	1159	320	666
3774893	Synpcc7942_0372	819	567	522	1021	252	282	368	576	227	1208	1125	972	19	127	617	164	178
3774894	Synpcc7942_0373	914	953	705	1258	235	311	323	628	269	1493	1037	1322	32	127	1741	189	627
3774895	Synpcc7942_0374	967	1451	749	2582	353	676	408	1285	351	2982	1099	2840	43	213	3846	283	1686
3774896	Synpcc7942_0375	3556	1520	1316	2167	1029	695	1143	1557	732	3788	3727	3034	48	468	2383	670	947
3774897	Synpcc7942_0376	4450	1908	1946	2685	1285	923	1578	2335	780	3715	4600	3824	67	492	1933	638	844
3774898	Synpcc7942_0377	17364	9296	7623	12655	5580	5288	4873	6926	3232	14663	15378	14808	351	1630	6810	2856	3649
3774899	Synpcc7942_0378	11300	7396	6352	6608	3667	3341	5636	4270	2942	12780	13099	10628	179	1343	8431	2210	4179
3774900	Synpcc7942_0379	4843	2464	1795	2717	1058	1076	1757	1815	780	3932	4947	3988	52	415	1853	659	1093
3774901	Synpcc7942_0380	8890	5180	3895	6119	2511	2878	4573	4607	1980	11575	10021	10386	132	1116	5273	1729	2375
3774902	Synpcc7942_0381	5881	3971	3219	2719	2118	1650	2971	2248	1378	7843	8706	6276	123	842	5737	1127	3764
3774903	Synpcc7942_0382	5785	4061	3826	2996	1944	1233	2428	1887	1447	7702	9064	5892	162	877	6483	1459	3778
3774904	Synpcc7942_0383	7752	5187	3649	3822	1796	1860	3514	1502	1057	6561	8285	5359	66	532	3396	700	2554
3774905	Synpcc7942_0384	2511	1902	1387	1478	868	885	1145	1024	439	2880	2686	2523	31	266	1569	404	809
3774906	Synpcc7942_0385	129832	44994	37550	60796	36305	26272	37730	26692	19124	69533	105270	58410	1360	9788	36629	14232	15844
3774907	Synpcc7942_0386	18724	8364	8164	9482	5764	4104	7061	7525	4355	18581	18879	16054	281	2146	9952	3044	4529
3774908	Synpcc7942_0387	1132	434	409	458	223	178	410	315	239	876	1023	708	21	137	494	170	184
3774909	Synpcc7942_0388	3631	2411	1582	2995	1068	1223	1442	1783	792	3802	3707	3871	67	452	1782	649	865
3774910	Synpcc7942_0389	1138	849	737	782	562	452	405	481	241	1071	1165	1050	36	196	764	318	302
3774911	Synpcc7942_0390	2683	1969	1711	1524	960	1026	1600	1075	524	3009	3404	2720	54	278	1779	476	1104
3774912	Synpcc7942_0391	15360	9159	9181	6628	4515	5162	8358	4665	2592	14377	16601	13088	191	1257	5931	1661	4636
3774913	Synpcc7942_0392	1610	1044	600	839	468	534	784	813	339	1558	1777	1555	35	211	1070	319	468
3774914	Synpcc7942_0393	1144	531	384	405	382	258	314	364	185	738	1173	682	22	156	613	266	196
3774915	Synpcc7942_0394	5671	3903	2925	3078	1514	1783	2766	2093	1146	5454	6411	5211	118	662	3038	978	1723
3774916	Synpcc7942_0395	30277	11650	12002	13631	7754	7102	14221	12254	5615	28930	23456	25171	580	4800	15589	6569	5651
3774917	purH	6241	3528	2513	4261	1674	1894	2593	2585	1285	6655	5672	5862	108	802	2590	1199	1149
3774918	Synpcc7942_0397	2103	1217	910	1517	673	689	1076	1251	473	3059	2474	2439	38	332	1529	510	794
3774919	Synpcc7942_0398	603	454	522	458	185	192	297	482	255	1480	851	918	40	271	533	325	296
3774920	Synpcc7942_0922	829	577	590	526	363	343	473	450	188	936	962	902	12	134	653	202	331
3774921	Synpcc7942_0923	3176	1646	1372	1763	1038	930	1318	1544	640	3271	3553	3080	61	380	1807	706	813
3774922	Synpcc7942_0924	17191	11262	8186	12365	5178	6626	8047	8568	3837	21593	17063	20348	318	1949	7837	2793	4118
3774923	Synpcc7942_R0015	35	19	19	24	6	13	11	7	27	14	43	19	2	3	13	8	6
3774924	Synpcc7942_0925	9214	4158	3433	4979	2975	2144	3458	3381	2048	8434	9461	7131	155	1136	4796	1844	2065
3774925	Synpcc7942_0926	8905	4705	3355	5232	2833	2504	2930	4083	1685	8528	8693	7864	134	1215	5163	1760	2186
3774926	Synpcc7942_0927	6228	2677	2147	2780	1779	1478	2507	2238	1114	5284	6314	4682	124	820	3782	1442	1366
3774927	Synpcc7942_0928	38017	20983	13598	19158	10612	8872	11293	14570	8083	38172	32722	29774	563	5512	27134	7789	11230
3774928	lpxC	12748	8757	4176	7461	3926	3632	3341	6280	2871	15701	11202	12923	177	1609	10423	2601	4566
3774929	fabZ	6143	3264	2743	3147	2050	1655	2406	2955	1017	5571	6197	5549	89	804	3561	1299	1658
3774930	Synpcc7942_0931	10516	5695	4640	7226	3044	2801	4068	4664	2246	10683	10123	8390	120	1089	6021	1797	2217
3774931	lpxB	2779	1368	1685	2104	914	734	1130	1460	694	3177	2945	2608	40	369	1965	582	798
3774932	Synpcc7942_0933	344	202	198	245	134	99	121	157	91	414	358	363	6	80	230	110	109
3774933	mnmA	27589	25096	17929	27317	8304	13013	15104	17588	6782	41144	30041	34480	463	3498	14645	4964	6671
3774934	Synpcc7942_1510	21514	8161	9818	6135	5876	3469	3215	2582	2191	7586	12230	6016	142	907	4630	1543	2368
3774935	Synpcc7942_1511	10205	8892	5569	9620	3751	4303	3987	6861	2628	13689	9873	12038	207	1715	5702	2286	2734
3774936	Synpcc7942_1512	7841	4884	3428	5249	2326	2274	3305	4293	1888	9272	8470	8198	125	1189	3981	1756	1586
3774937	Synpcc7942_1513	13463	6405	4710	8155	4762	3732	5041	6118	2976	15177	14593	12234	170	1504	7406	2541	2776
3774938	Synpcc7942_1514	4225	2809	2332	3091	1469	1399	1400	1810	894	3863	3712	3734	114	473	2114	820	1018
3774939	Synpcc7942_1515	22129	16080	11383	15490	7378	8053	9425	11827	4799	26238	22147	20425	364	2849	12218	3880	5425
3774940	Synpcc7942_1516	2359	1423	1328	1504	719	744	1240	1227	582	2971	2677	2479	36	335	1561	450	768
3774941	Synpcc7942_1517	5171	3654	3137	3502	1715	1803	3106	2721	1318	7146	6598	5966	116	775	3531	1056	1900
3774942	Synpcc7942_1518	7803	4431	3358	5409	2353	2282	3039	3443	1511	7818	6669	6406	131	868	3343	1221	1562
3774943	hisD	32080	18752	12742	21487	8736	10449	14793	17816	6213	36143	31827	32942	463	4232	13249	5642	6113
3774944	rpsT	19117	11123	9463	13145	6409	7047	8726	7733	3945	18832	18819	18055	353	2617	11834	3962	5853
3774945	Synpcc7942_1521	18243	9006	8578	11769	5737	4405	9891	9622	5399	26692	24551	21267	347	3389	17391	4640	7893
3774946	rpoB	100768	63010	59393	82124	30127	32854	55371	48841	28045	153453	112591	111076	1440	15442	64411	19716	33338
3774947	Synpcc7942_1523	32198	19787	15861	24730	10017	11495	18135	16174	8997	56299	37570	40394	504	4865	22605	6439	11382
3774948	Synpcc7942_1524	91086	54584	44233	64043	28176	31480	47897	43881	25830	148558	104842	120379	1347	11806	64482	16255	33981
3774949	Synpcc7942_1525	42601	28663	22842	42354	13459	14922	23913	39347	13322	103145	63710	71280	1085	13201	32489	17397	14741
3774950	Synpcc7942_1526	1686	872	712	853	578	443	662	565	359	1346	1565	1156	24	189	874	350	369
3774951	Synpcc7942_1527	10049	5693	3184	5010	1848	2481	3984	3856	1632	9343	7530	8738	124	946	3692	1242	2053
3774952	Synpcc7942_1528	2429	1554	973	1207	886	786	885	1001	420	1962	2256	2078	44	335	1221	591	674
3774953	Synpcc7942_1529	2714	1579	1285	1243	950	699	1187	1110	492	2899	3552	2058	31	514	1827	708	967
3774954	Synpcc7942_1530	84	47	72	69	38	23	39	37	23	117	106	99	4	17	52	34	36
3774955	Synpcc7942_1531	460	302	405	434	114	119	181	207	120	484	458	355	29	53	183	65	76
3774956	Synpcc7942_1532	315	264	209	303	72	82	96	136	67	305	293	264	5	21	143	38	36
3774957	Synpcc7942_1533	5641	4275	3116	4008	1633	1825	2108	2092	1189	5837	6332	5032	55	453	3082	770	1570
3774958	Synpcc7942_1534	9915	6590	6858	14907	2316	2461	5727	5419	3447	18120	13377	13759	162	2362	7852	2572	3431
3774959	Synpcc7942_1535	5817	5457	3454	5648	2444	2720	2553	3683	1300	8237	6411	6940	75	928	4704	1396	1819
3774960	Synpcc7942_1536	3793	2877	2032	3379	1301	1334	2183	3060	1070	6951	4511	6262	57	631	3718	829	1649
3774961	Synpcc7942_1537	45	37	34	42	9	13	13	18	13	39	51	33	0	11	31	5	9
3774962	Synpcc7942_1538	30	25	16	31	6	8	9	2	8	36	19	24	0	2	12	2	3
3774963	Synpcc7942_1539	15	22	20	30	7	6	7	8	10	31	31	18	0	1	16	3	5
3774964	Synpcc7942_1540	326	230	238	283	83	100	168	140	49	344	488	339	4	33	153	31	87
3774965	Synpcc7942_1541	1605	1238	1523	1401	613	800	1043	739	319	2990	2459	1938	27	413	783	386	805
3774966	Synpcc7942_1542	2063	1714	1755	1801	647	767	1205	811	557	2612	2640	1975	58	407	1165	409	611
3774967	Synpcc7942_1543	93	90	64	89	44	38	41	30	30	107	115	94	0	9	58	25	22
3774968	Synpcc7942_1544	464	301	366	490	143	123	139	130	100	358	415	276	15	56	282	81	103
3774969	Synpcc7942_1545	507	317	429	408	151	118	140	155	80	309	381	256	10	44	256	64	105
3774970	Synpcc7942_1546	3231	2012	2045	2344	891	845	1314	1287	778	3499	3129	2956	63	418	2380	575	1124
3774971	Synpcc7942_1547	83	80	112	120	26	19	30	31	24	104	96	69	1	2	37	16	16
3774972	Synpcc7942_1548	3391	3223	2704	3116	1185	1539	1573	1835	878	5113	4006	3995	75	482	2350	660	1281
3774973	Synpcc7942_1549	1177	726	638	721	379	392	422	366	192	971	1196	835	19	125	711	202	328
3774974	Synpcc7942_1550	2007	2128	1431	2000	703	1111	1299	1016	498	3032	2658	2698	33	331	1723	438	898
3774975	Synpcc7942_1551	1169	1325	1044	1427	338	537	749	659	330	2685	1697	2264	43	387	1291	411	1354
3774976	Synpcc7942_1552	27233	12095	8828	12052	7778	6410	10542	9134	4459	22115	26476	17980	304	2826	9876	3837	4048
3774977	Synpcc7942_1553	2508	1568	1134	1383	884	893	1201	1274	580	2770	2699	2564	44	366	1359	518	734
3774978	Synpcc7942_1554	23882	17510	11066	18698	7816	9490	12207	13447	5513	25373	26844	26825	443	3136	11004	4683	4916
3774979	Synpcc7942_1555	38305	20753	12185	18739	10551	10908	15291	16805	6213	30471	39286	31073	496	4553	16901	6697	7885
3774980	Synpcc7942_1556	22625	41079	23211	25577	9750	25020	36063	19801	8841	78594	47885	89475	569	3785	24566	5346	25866
3774981	Synpcc7942_1557	171286	122197	95391	91679	63029	52443	55561	64441	24859	188438	164068	94190	1649	13200	109548	18454	70394
3774982	Synpcc7942_1558	2651	1594	1568	1755	879	734	950	849	443	1872	2289	1564	39	249	1216	356	642
3774983	Synpcc7942_1559	3061	2593	1893	2313	1115	1303	1432	1522	736	3537	3312	3225	83	424	2140	653	1284
3774984	Synpcc7942_1560	187	194	160	188	73	91	52	79	38	250	206	176	5	28	145	48	76
3774985	Synpcc7942_1561	1587	1511	1483	2094	581	405	1079	1499	550	7304	3553	4702	101	1209	2718	1235	2375
3774986	Synpcc7942_1562	6004	5307	4693	6595	2380	2732	3749	5638	1688	21451	10234	12665	224	3332	6779	3268	4945
3774987	Synpcc7942_1563	241	170	190	202	60	35	106	42	52	270	342	189	6	44	143	70	94
3774988	Synpcc7942_1564	389	314	202	339	141	143	169	248	81	454	404	534	10	46	206	97	100
3774989	Synpcc7942_1565	1774	1136	831	1203	667	605	570	900	393	1713	1738	1760	33	291	833	494	406
3774990	Synpcc7942_1566	4219	4474	3086	3150	1382	2016	2275	1783	882	4662	5100	4136	71	440	2572	626	1543
3774991	Synpcc7942_1567	4642	6132	4553	2325	1301	2042	2560	1199	723	4571	6001	3791	69	234	2443	294	2428
3774992	Synpcc7942_1568	485	565	570	444	231	344	324	241	124	724	600	644	12	139	513	167	423
3774993	Synpcc7942_1569	1177	1386	1105	918	462	662	754	459	251	1445	1349	1168	31	176	708	218	662
3774994	Synpcc7942_1570	9705	8073	8815	5951	2786	3311	4845	2172	1489	8704	9563	4906	144	1006	3802	876	3713
3774995	Synpcc7942_1571	709	988	567	628	184	314	269	255	142	647	729	698	11	45	319	64	206
3774996	Synpcc7942_1572	9817	17042	10262	8505	3133	7054	6782	3880	1873	13957	15356	11583	119	422	5077	671	3934
3774997	Synpcc7942_1573	2461	5191	3484	2891	759	1614	2669	1291	653	6470	5201	5271	58	316	2332	302	2574
3774998	Synpcc7942_1574	3541	7347	4861	4526	1230	3039	3643	2195	1074	8932	6858	6804	46	327	4030	403	2692
3774999	Synpcc7942_1575	1984	3225	1881	2084	672	1272	1646	1120	557	4032	2899	3342	38	200	1970	313	1276
3775000	Synpcc7942_1576	845	1015	824	821	316	462	635	487	256	1612	1260	1287	14	113	894	161	531
3775001	argS	15026	6424	5517	8631	4479	3602	4624	4938	2871	12638	12390	10261	173	1429	5509	2335	1954
3775002	Synpcc7942_1578	19786	10735	6854	10932	5638	5871	7644	8508	3348	18747	19048	18118	250	2562	8847	3436	4761
3775003	Synpcc7942_1579	495	583	350	423	123	195	265	284	119	662	657	776	22	61	296	85	198
3775004	Synpcc7942_1580	2143	1088	776	1265	464	529	558	616	374	1581	1648	1598	23	143	612	257	317
3775005	Synpcc7942_1581	2270	1553	1053	1903	503	656	894	665	357	2032	1930	1722	36	150	826	236	332
3775006	trmE	4783	3006	1942	2710	1674	1581	1941	2323	1090	5602	5378	5038	80	676	2730	1032	1055
3775007	Synpcc7942_1583	1140	780	686	737	462	453	585	705	247	1421	1500	1394	24	201	884	313	526
3775008	Synpcc7942_1584	4243	2599	1996	3187	1346	1272	1902	2265	1016	5440	4643	4223	82	579	2187	816	1017
3775009	Synpcc7942_1585	1268	1107	630	1165	444	570	755	988	323	2024	1577	1968	38	214	864	333	434
3775010	Synpcc7942_1586	8719	5546	4228	4633	2766	2370	3271	4009	1617	8384	9150	7291	146	958	4980	1383	2398
3775011	Synpcc7942_1587	19027	12623	11484	9404	6078	5297	6702	5077	3393	15297	21148	13549	368	1884	10340	3111	7105
3775012	Synpcc7942_1588	12287	7329	6079	8893	4051	3599	4867	5507	3087	12720	12154	11582	213	1704	7773	2317	3545
3775013	Synpcc7942_1589	4129	2609	2620	3411	1610	1446	1921	2557	1141	5634	4202	4557	66	577	2979	910	1260
3775014	Synpcc7942_1590	6288	2743	3319	3878	1986	1472	2888	3018	1606	7520	6690	5672	103	801	3903	1237	1643
3775015	Synpcc7942_1591	22411	11243	8344	12550	6924	6520	8172	8787	4310	19202	21220	18474	317	2798	10755	4501	4695
3775016	Synpcc7942_1592	1169	736	555	585	432	384	477	409	223	941	1212	811	19	116	676	229	291
3775017	Synpcc7942_1593	55858	37393	21300	33139	18784	23990	29799	32258	10621	66358	71508	72154	943	10516	34398	14785	18249
3775018	Synpcc7942_1594	20031	11167	10093	15864	6815	6514	9285	10481	4701	25724	22350	19297	284	2720	13655	4087	5033
3775019	Synpcc7942_1595	11416	6467	6409	8948	3852	3295	5383	6140	2844	15794	13083	11307	157	1740	9119	2510	3499
3775020	Synpcc7942_1596	2579	1685	1224	2109	1052	939	1430	2456	719	4385	3315	3933	59	659	2021	1096	770
3775021	folE	10590	5233	4512	7381	3440	3141	6376	7169	2948	15782	12910	12405	174	2133	7002	3172	3173
3775022	Synpcc7942_1598	5744	3249	2571	4503	1855	1665	3862	4337	1825	11344	7030	8452	84	1281	5009	1880	2385
3775023	Synpcc7942_1599	7307	4196	3234	4409	2179	1901	3679	3870	1842	10433	8142	7830	110	1315	5841	1824	2593
3775024	Synpcc7942_2610	5362	3041	2922	3760	1720	1703	2394	2093	992	4752	5290	3936	55	517	2552	744	946
3775025	Synpcc7942_1076	37	29	26	44	12	19	19	19	13	60	50	37	1	6	18	10	11
3775026	Synpcc7942_1077	590	383	332	400	211	221	286	294	129	749	558	625	17	102	386	137	173
3775027	Synpcc7942_1078	26716	22584	12207	20796	8579	12963	13891	17894	5486	37310	29632	38852	504	4267	12825	5736	8026
3775028	Synpcc7942_1079	7200	4613	3451	6097	1865	2387	3709	4335	1691	9112	7117	7879	108	764	3253	1134	1339
3775029	Synpcc7942_1080	2439	1143	920	1812	599	589	760	789	424	2254	2378	1829	35	264	1096	390	425
3775030	Synpcc7942_1081	972	639	562	914	326	276	449	506	284	1713	1452	1335	43	298	931	399	493
3775031	Synpcc7942_R0024	237	155	164	170	85	71	82	87	49	248	194	254	11	39	180	55	68
3775032	Synpcc7942_1082	5788	3397	3128	3867	1939	1830	1983	3045	1244	7025	5951	5888	138	738	4345	1018	1654
3775033	Synpcc7942_1083	7531	3237	2718	3814	2158	1619	2816	2576	1830	6545	8067	5084	100	974	4593	1418	1774
3775034	Synpcc7942_1084	252	179	256	203	168	92	171	123	119	373	572	330	6	69	417	81	120
3775035	Synpcc7942_1085	7847	5084	4494	5089	2419	2187	4020	3197	1919	9207	9755	7117	132	1015	5471	1431	2254
3775036	hemE	51314	19343	13022	19093	14335	9777	12579	11966	7167	28237	37606	24743	455	4274	15547	6559	5077
3775037	Synpcc7942_1087	10726	4536	3689	6362	3400	2505	3419	3772	1918	8431	8652	7399	125	894	4512	1363	1616
3775038	Synpcc7942_1088	32541	14988	12987	15401	8718	6820	16550	12613	7847	34055	33742	34494	899	4720	13339	6272	7418
3775039	Synpcc7942_1089	17850	22501	7093	14130	4002	11005	6561	12853	3443	25625	13298	36090	315	2034	7059	2991	4838
3775040	Synpcc7942_1090	1777	1076	868	1118	578	383	580	618	311	1619	1471	1150	24	365	1288	580	449
3775041	Synpcc7942_1091	1576	1338	1214	1179	598	617	526	693	314	1293	1278	1237	36	135	785	243	383
3775042	Synpcc7942_1092	837	604	596	741	264	240	247	205	181	717	718	570	9	73	380	101	118
3775043	anmK	3313	1999	1550	1986	931	968	1337	1277	706	3028	3675	2516	42	345	1686	541	766
3775044	Synpcc7942_1094	1417	1531	1205	1239	572	871	1090	731	379	2167	2259	1913	21	230	1222	301	702
3775045	Synpcc7942_1095	3751	3172	2410	2612	980	1460	1812	1261	869	4267	4216	4583	44	309	2056	532	1842
3775046	Synpcc7942_1096	5098	4669	5585	5391	1574	2592	5204	3539	1571	14214	8240	8048	204	1141	2701	1133	2940
3775047	Synpcc7942_1097	2731	2342	2327	2692	786	1548	2352	1523	807	5884	4323	4505	39	472	1611	607	1487
3775048	Synpcc7942_1098	4417	1848	1464	1921	1103	878	1089	972	566	2284	3071	1889	34	271	1300	373	640
3775049	ubiE	7595	3411	2013	2805	2099	1740	1655	1327	754	2893	4769	2808	50	446	2005	780	1026
3775050	dnaA	3212	2137	1784	2232	1153	1150	1856	1707	789	3883	3934	3702	82	537	2036	849	814
3775051	Synpcc7942_1101	31437	34326	11357	23784	7888	16950	12775	28648	6368	54173	26435	65571	494	4931	17094	6838	10388
3775052	Synpcc7942_1102	5582	5940	2397	4427	1776	2840	2775	5517	1274	9707	4793	12158	159	1084	3238	1573	1967
3775053	Synpcc7942_1103	1262	743	707	741	457	346	618	717	297	1419	1595	1300	42	209	939	277	374
3775054	Synpcc7942_1104	5966	3004	2249	3863	1672	1488	1885	2234	1195	5155	5398	4362	68	641	3130	849	1393
3775055	Synpcc7942_1105	12601	4846	3355	5076	2806	2319	3257	3017	1799	7500	9329	6749	121	1036	4355	1608	1782
3775056	Synpcc7942_1106	1505	928	568	911	398	467	467	490	234	1080	1238	1179	21	164	603	323	284
3775057	Synpcc7942_1107	11025	8847	5173	8324	3897	5093	5462	6297	2191	13014	11061	13863	195	1541	7632	2312	4559
3775058	Synpcc7942_1108	379	313	168	224	111	149	199	169	88	436	505	406	19	33	190	47	145
3775059	Synpcc7942_1109	659	322	273	339	219	169	297	228	131	612	715	498	14	107	385	131	150
3775060	Synpcc7942_1110	11842	6356	5256	5029	3507	3213	4243	3611	2172	9638	11651	7743	132	1116	6054	1818	3051
3775061	Synpcc7942_1111	4329	3165	2371	3468	1197	1373	1835	2228	970	5498	4352	4670	47	441	2654	645	1253
3775062	Synpcc7942_1112	3874	2791	2388	2938	1141	1198	1861	2301	936	5205	4157	4380	58	496	2908	674	1314
3775063	Synpcc7942_1113	6051	3834	3452	4087	1936	1801	2729	3070	1574	7175	6244	6015	87	697	3845	970	1842
3775064	rbgA	6425	4092	3600	3648	1947	1855	2762	2515	1389	6683	7085	5536	94	826	3994	1091	1992
3775065	Synpcc7942_1115	4382	2906	2697	2472	1351	1241	1899	1446	963	4167	4995	3720	104	733	2920	1004	1684
3775066	pgk	14092	8136	6193	9911	4705	4510	6143	4952	3515	16964	15393	12475	230	1931	8781	3108	4154
3775067	Synpcc7942_1117	1736	993	815	1204	461	371	550	503	343	1399	2308	1390	32	237	972	387	287
3775068	Synpcc7942_1118	1434	1125	814	1711	320	426	674	938	310	2048	1532	1795	20	172	833	246	302
3775069	Synpcc7942_1119	611	559	383	727	153	235	282	384	136	768	569	934	12	85	282	117	128
3775070	Synpcc7942_1120	46	80	27	81	14	23	27	76	27	93	66	86	6	32	48	50	18
3775071	Synpcc7942_1121	17417	14564	9660	16198	5596	6389	10050	17900	4669	34437	17374	29285	347	2940	15010	4004	6614
3775072	rpmG	5343	1910	2084	2476	1163	873	1668	1282	850	3187	4769	3193	170	658	2390	923	979
3775073	rpsR	4076	1961	1722	2770	1103	1109	1541	1410	762	3355	4236	3460	102	484	2288	784	1012
3775074	Synpcc7942_1124	15734	10006	10628	11379	5274	5925	8178	6695	3454	16404	16976	14185	264	1852	8882	2540	4284
3775075	Synpcc7942_1125	55515	30141	24265	23066	17738	14029	17680	15786	7599	37144	50685	29976	446	4517	27949	7567	12525
3775076	Synpcc7942_1126	7205	4067	3714	4313	2202	1873	2513	2679	1238	5795	6950	5434	123	762	3746	1131	1509
3775077	Synpcc7942_1127	30977	22329	14056	26798	9052	13090	16708	20121	7656	47578	32695	41540	486	3966	15179	5803	8087
3775078	Synpcc7942_1128	690	6018	369	636	190	301	143	231	65	567	406	466	6	43	223	72	127
3775079	Synpcc7942_1129	5049	3875	2095	3202	1591	1707	2661	3066	1127	6289	6220	6608	87	816	3119	1262	1719
3775080	Synpcc7942_1130	12679	7287	5810	7503	4254	3572	5843	6156	3110	15148	16307	13150	178	1818	9351	2613	3790
3775081	Synpcc7942_1131	2141	1787	1484	2931	861	1198	584	1063	558	2630	1809	2913	74	196	803	434	348
3775082	Synpcc7942_1132	749	3117	467	729	221	244	264	357	150	857	884	811	11	75	418	107	182
3775083	Synpcc7942_1133	351	6277	255	406	78	111	133	152	74	394	489	363	6	21	189	56	75
3775084	Synpcc7942_1134	152	5973	128	177	40	52	61	86	50	260	212	191	4	14	121	30	77
3775085	Synpcc7942_1135	832	533	441	511	347	243	281	287	158	618	1076	589	13	107	742	208	231
3775086	Synpcc7942_1136	17898	10230	6735	12026	4802	5358	8792	8581	4324	22184	19962	18861	242	2231	8441	3006	4190
3775087	Synpcc7942_1137	42863	18001	16910	19035	12145	9898	19279	13919	8778	39336	48984	31215	473	4586	18464	7621	8372
3775088	Synpcc7942_1138	1519	1044	748	945	480	541	742	790	300	1651	1495	1709	37	214	783	284	403
3775089	Synpcc7942_1139	52608	32794	20689	39025	14882	18784	23618	25612	9725	59448	47739	54572	691	5814	21887	8839	11643
3775090	Synpcc7942_1140	1379	846	914	938	512	428	605	605	298	1302	1575	1147	35	179	1097	292	362
3775091	Synpcc7942_1141	1125	570	598	451	390	279	585	296	210	880	1134	801	35	195	966	299	299
3775092	Synpcc7942_1142	8661	5095	3580	6967	2352	2940	3618	4652	1834	10374	7830	9388	157	1093	3054	1591	1358
3775093	Synpcc7942_1143	5334	3312	2165	3796	1663	1501	1142	1228	801	3272	4054	2453	61	457	2518	706	779
3775094	Synpcc7942_1144	12923	7120	6062	8688	3741	3171	5618	6185	2798	13047	12707	11563	201	1676	6700	2379	2913
3775095	Synpcc7942_1145	1803	1384	1153	1471	593	662	797	863	449	2423	1995	2077	37	246	937	396	573
3775096	Synpcc7942_1146	4427	3246	2311	2786	1302	1245	1535	1529	1027	4600	4047	4169	83	661	2484	983	1529
3775097	Synpcc7942_1147	795	624	553	518	307	336	304	303	164	830	893	741	15	100	464	147	258
3775098	Synpcc7942_1148	38564	22542	40644	28183	16301	14935	20800	11321	8891	39110	42904	32257	377	3880	16468	4189	13868
3775099	Synpcc7942_1149	3819	1648	1750	1715	1128	849	1418	1076	826	3091	4364	2508	67	495	2261	739	905
3775100	Synpcc7942_1150	9387	17318	8414	8337	3017	6937	6786	5545	2130	19975	11201	15365	162	980	5899	1354	6139
3775101	Synpcc7942_1151	16048	7156	5502	7720	5047	3898	5763	6461	3160	14094	15354	12085	185	1880	7823	2781	2927
3775102	Synpcc7942_1152	138368	58693	34755	55763	21209	17857	50394	37321	19984	106036	122849	68908	1459	16252	66060	15980	26208
3775103	Synpcc7942_1153	4799	3017	2274	2598	1626	1659	2271	2748	1071	5016	4470	5922	97	648	2423	868	1321
3775104	Synpcc7942_1154	2124	4008	994	1914	627	1885	877	2645	503	5675	1739	7344	50	352	1762	518	1672
3775105	Synpcc7942_1155	1665	1104	1472	953	749	598	791	799	477	2044	2103	1818	45	302	1350	447	659
3775106	Synpcc7942_1156	10008	8796	14293	5916	3843	4517	12697	4986	3812	19868	20984	16736	160	1477	10290	1854	7201
3775107	Synpcc7942_1157	16577	14386	21184	10105	6378	8309	20033	7405	6649	34703	30981	26263	238	2188	15326	2802	10638
3775108	Synpcc7942_1158	18633	16667	16379	22905	5561	6993	7321	6416	4347	20471	22314	15168	165	1335	10740	1792	3728
3775109	Synpcc7942_1159	521	239	362	334	173	126	133	153	122	413	471	284	7	61	191	68	81
3775110	Synpcc7942_1160	561	404	474	346	272	262	355	242	126	797	749	563	17	111	420	158	360
3775111	Synpcc7942_1161	49	37	35	27	26	11	22	16	15	71	73	37	0	8	34	8	18
3775112	Synpcc7942_1162	216	230	237	237	113	134	124	110	85	345	272	293	8	33	153	68	81
3775113	Synpcc7942_1163	1384	1278	1202	1307	569	615	864	952	437	2191	1757	1853	36	221	1138	278	734
3775114	Synpcc7942_1164	1697	2939	3422	3290	484	938	1392	783	647	3694	3236	2492	17	102	1204	173	483
3775115	gmk	1686	645	542	716	703	446	627	778	349	1469	1986	1611	27	223	984	462	417
3775116	tig	19954	11057	8343	12148	4924	6179	8246	7161	3403	17697	19263	15357	231	1896	7893	2763	3707
3775117	Synpcc7942_2525	17063	7847	6191	8779	4664	4494	10272	7980	3672	18726	15224	16590	436	3563	10970	4209	4542
3775118	clpX	47853	38295	25679	42668	13375	20283	31282	33118	13431	93182	54864	75453	819	6450	31677	8668	17136
3775119	Synpcc7942_2527	1402	1487	1274	1552	473	705	927	1164	371	2867	1680	2279	32	291	1301	363	651
3775120	Synpcc7942_R0049	118	88	126	89	64	31	81	62	22	183	210	104	1	37	52	51	26
3775121	Synpcc7942_2528	773	650	513	685	267	299	395	530	189	932	851	838	18	109	495	167	217
3775122	Synpcc7942_2529	1914	1286	838	760	517	812	1360	868	458	1414	2416	2431	78	162	377	411	367
3775123	rpsB	17469	9929	7429	12681	5649	5761	7732	7652	3351	18391	17267	15295	296	2709	9298	3551	4699
3775124	tsf	8366	5431	4410	6046	2807	2837	4831	4696	2118	14387	12443	10113	218	2139	6982	2920	4288
3775125	Synpcc7942_2532	2046	1123	809	954	480	519	834	1064	432	2843	2233	2269	54	382	1198	526	771
3775126	Synpcc7942_2533	3465	2754	2109	2383	1520	1479	1955	1948	782	4027	4282	4320	51	514	1987	798	1107
3775127	Synpcc7942_2534	10982	5295	5429	7655	2063	2041	3895	3355	2269	8464	9660	7757	129	667	3514	1028	1272
3775128	Synpcc7942_2535	26250	20349	14356	16046	6154	8996	9315	6946	3879	19549	21472	18011	261	1250	8107	1737	5228
3775129	Synpcc7942_2536	6056	3077	2286	3624	1668	1567	3046	3420	1246	7031	5571	6198	80	796	3084	1216	1328
3775130	clpP	16756	9987	6706	12383	5097	5668	9530	10903	3938	23417	17832	22662	264	2364	8337	3521	4154
3775131	Synpcc7942_2538	28689	15358	10663	16502	7632	7482	11742	13742	5362	27528	29561	26969	334	3537	11639	4955	6077
3775132	Synpcc7942_2539	3468	1956	1338	1785	1182	1211	1341	1398	594	2778	2922	2771	94	407	1518	653	586
3775133	Synpcc7942_2540	2126	1842	1776	1722	841	1275	1540	1354	514	2856	2446	2907	79	386	1160	462	1049
3775134	rplS	41647	21039	21096	31237	14757	15272	17857	18822	8554	36372	39104	36510	877	5317	17301	8358	7961
3775135	Synpcc7942_2542	424	433	324	454	156	193	218	270	115	646	513	659	9	77	255	131	144
3775136	Synpcc7942_2543	4706	3414	2432	2946	1560	1963	2590	2720	1094	6297	5373	6023	84	578	2599	928	1402
3775137	Synpcc7942_2544	283	206	118	141	108	88	116	131	58	228	364	256	6	47	242	53	99
3775138	Synpcc7942_2545	12507	4458	3692	4561	2816	2142	3604	2912	1806	7693	8878	5916	121	837	3278	1286	1061
3775139	Synpcc7942_2546	1440	707	790	797	482	411	734	574	331	1400	1546	1257	54	259	1108	366	485
3775140	Synpcc7942_2547	13132	8754	9034	9581	5348	5088	5371	5642	3146	14846	11820	11806	316	2228	9207	2852	4040
3775141	leuD	12239	7259	6101	8745	3744	3955	4855	6857	2774	14207	12003	13723	189	1528	6582	2306	3433
3775142	Synpcc7942_2549	167	152	115	164	51	76	68	84	45	192	178	165	4	20	109	55	62
3775143	Synpcc7942_2550	1762	1145	1087	1127	627	523	841	691	386	1840	2038	1552	26	227	925	337	452
3775144	Synpcc7942_2551	3334	6051	4570	3578	1479	2831	4810	3326	1358	10472	6375	8492	82	487	4309	705	3141
3775145	Synpcc7942_2552	1142	1120	1393	1191	358	493	893	607	364	1987	1696	1469	30	205	1220	274	732
3775146	Synpcc7942_2553	814	1060	1056	820	306	426	694	457	280	1527	1303	1142	18	156	990	208	743
3775147	Synpcc7942_2554	4327	6112	4208	4531	1873	3487	3617	2492	1111	6940	7051	7241	126	612	3683	1029	2926
3775148	Synpcc7942_2555	3303	5885	5082	4119	1476	3105	4902	3181	1387	11553	6931	9574	87	476	4868	699	3352
3775149	Synpcc7942_2556	2094	3474	2972	2220	823	1706	2957	2039	901	6896	4582	5506	35	270	2835	417	2114
3775150	Synpcc7942_2557	5706	11118	6800	5169	1993	4624	7149	4484	1870	16003	12103	13700	116	709	7123	995	6212
3775151	Synpcc7942_2558	1312	929	644	850	403	512	687	723	300	1814	1480	1716	27	192	797	303	451
3775152	rplI	9345	5739	5541	8003	2696	3057	3959	3823	2243	9655	9862	8341	245	1089	4329	1769	1968
3775153	Synpcc7942_2560	976	652	446	588	322	297	352	367	188	861	1082	851	14	106	424	164	248
3775154	Synpcc7942_2561	28681	17923	10401	21745	8163	9460	13489	20372	6601	41875	29810	39358	519	3331	14729	4811	5989
3775155	Synpcc7942_2562	10790	6355	4125	8236	2998	3759	4541	6683	2035	13523	10101	14019	217	1182	4520	1860	2406
3775156	Synpcc7942_2563	10794	6812	4560	5806	3387	3407	4701	5144	2185	11345	11342	10173	124	1363	6202	1930	2951
3775157	Synpcc7942_2564	3152	1346	1022	1251	1004	680	1854	1243	852	3501	3054	2931	69	642	2824	882	973
3775158	Synpcc7942_2565	4640	2061	1588	2599	1291	1015	1840	1621	1050	4446	4797	3896	103	572	2923	901	875
3775159	Synpcc7942_2566	17645	10804	7345	11915	5232	6262	10270	7200	4094	19364	17382	15267	183	1663	6331	2923	3389
3775160	Synpcc7942_2567	1160	767	681	868	449	449	624	834	305	1457	1365	1348	30	166	890	303	361
3775161	Synpcc7942_2568	1117	628	633	664	436	356	414	442	283	1204	1237	973	37	195	736	262	319
3775162	Synpcc7942_2569	2222	693	787	1019	740	398	870	882	624	2436	2726	1804	33	315	1336	474	520
3775163	Synpcc7942_2570	6011	2829	2327	3922	2180	1857	2679	2687	1490	6693	7633	5575	96	778	3802	1414	1140
3775164	Synpcc7942_2571	14532	9282	6824	10736	4418	5318	7559	9269	3483	21178	16577	18774	281	1963	7951	2954	3681
3775165	Synpcc7942_2572	1580	2806	565	1554	401	1215	301	1266	244	2878	686	3362	47	368	831	509	571
3775166	Synpcc7942_2573	690	559	509	697	185	233	279	382	203	1031	769	816	15	103	519	228	188
3775167	Synpcc7942_2574	644	586	418	605	230	314	350	460	201	1040	832	919	18	243	543	615	252
3775168	Synpcc7942_2575	743	642	541	803	208	236	216	316	249	746	680	654	32	127	417	261	166
3775169	Synpcc7942_R0050	1102	240	661	401	100	235	356	6193	30354	1785	265	3908	70	79	331	745	312
3775170	Synpcc7942_R0051	510960	646567	1804332	1180719	789489	691969	2493124	838161	3908840	4269856	1117201	3799732	3394178	629880	1567451	714306	599698
3775171	Synpcc7942_R0052	1022400	893937	2738677	1833944	1369480	1307621	3765675	1371774	3493987	6099728	1947391	5263989	3405002	1505137	3544748	1685273	1627456
3775172	Synpcc7942_2576	5097	2525	1779	2720	1246	1349	2070	2278	1065	5190	4741	4744	81	634	2133	838	1142
3775173	murQ	7967	4969	3850	4875	2583	2586	4304	3801	1996	10598	9410	8078	109	1081	5577	1625	2566
3775174	Synpcc7942_2578	5626	4168	3644	3457	2421	2344	2449	2765	1329	6956	6463	5870	89	817	3837	1549	1563
3775175	Synpcc7942_2579	7125	5124	3819	6231	2469	2571	3236	3823	1738	10305	7452	7081	105	899	4863	1468	2027
3775176	Synpcc7942_2580	40223	26346	17896	31887	12080	13471	17644	20090	9692	49293	40781	38189	584	4634	22340	6909	9008
3775177	Synpcc7942_2581	1569	888	757	999	595	497	604	713	342	1409	1873	1349	32	215	941	362	377
3775178	Synpcc7942_2582	2038	1098	975	1200	609	535	929	893	425	1922	2276	1668	34	254	1310	431	469
3775179	Synpcc7942_2583	8366	3821	3554	4275	2367	2189	6506	3983	2325	14009	8270	9592	370	3467	7247	3730	3385
3775180	Synpcc7942_2584	2328	1274	1033	1471	743	722	1123	1200	458	2404	2262	2121	45	322	1115	452	441
3775181	Synpcc7942_2585	330	297	225	373	110	140	164	286	82	533	412	483	6	46	228	81	86
3775182	Synpcc7942_R0053	61	42	46	53	32	19	25	20	30	69	89	66	4	7	50	14	10
3775183	Synpcc7942_2586	562	508	404	631	143	135	212	197	139	499	553	480	3	55	233	78	91
3775184	Synpcc7942_2587	1633	894	760	1187	524	446	664	932	334	2003	1822	1589	23	234	1069	325	444
3775185	Synpcc7942_2588	6900	3839	2386	4585	2015	2120	3384	3593	1510	7870	6415	6941	143	915	3285	1478	1416
3775186	Synpcc7942_2589	17459	13580	7510	13271	4432	6097	6500	12852	2916	22768	13691	23651	245	1500	7074	2449	3345
3775187	Synpcc7942_2590	9586	10852	10246	6073	2624	5900	11695	2059	2161	11193	15652	11390	279	782	3448	676	5133
3775188	Synpcc7942_2591	6916	8158	8397	4853	1862	3509	7671	1456	1518	7123	11799	7630	122	438	2576	451	3226
3775189	pyrE	4619	3849	4415	2970	1559	2129	3729	1472	1012	3996	7260	4283	91	480	2258	584	1825
3775190	Synpcc7942_2593	12908	7649	5996	4779	3991	3284	4290	4557	2214	11905	14074	10809	231	1856	9129	3074	4876
3775191	Synpcc7942_2594	4559	2374	2210	2254	1464	1038	1630	1980	1046	4466	4609	3551	96	692	3852	1171	1424
3775192	Synpcc7942_2595	4514	2576	2642	3695	1108	992	1605	2451	1063	6381	5874	4445	66	622	3536	931	1884
3775193	Synpcc7942_2596	22147	14211	9115	13934	7228	6771	9094	9430	5052	23519	25847	19722	303	2510	15291	4388	5206
3775194	Synpcc7942_2597	1475	920	697	1094	510	506	601	800	454	2076	1622	1535	30	225	1474	426	538
3775195	Synpcc7942_2598	2586	1938	1525	1681	897	974	1229	1037	577	2789	3256	2270	57	327	2006	533	830
3775196	Synpcc7942_2599	653	445	334	553	337	223	199	263	154	599	694	451	10	97	436	132	188
3775197	Synpcc7942_2600	1487	1012	853	613	538	398	287	313	169	858	1451	620	15	96	819	157	408
3775198	Synpcc7942_2601	3326	2156	1315	948	905	677	303	264	219	851	2222	653	24	73	1097	182	552
3775199	Synpcc7942_2602	11065	8754	7098	6101	2893	3194	2283	1635	855	4569	7329	3857	71	432	2711	663	1663
3775200	Synpcc7942_2603	4816	3625	3652	4864	1232	1634	1693	1285	694	4099	4799	3234	56	391	2152	508	1195
3775201	Synpcc7942_2604	1234	1464	1826	2518	463	540	533	507	251	1985	1764	1316	25	195	1102	267	753
3775202	Synpcc7942_2605	25277	11943	14903	12739	8064	6888	7660	4750	3380	15435	24062	14397	215	1931	9734	3083	6017
3775203	thrS	25967	15690	11049	20768	7388	8938	9740	10952	5216	26798	23963	21679	296	2330	10904	3704	4027
3775204	Synpcc7942_2607	965	588	555	730	305	296	371	372	224	817	1070	763	20	99	642	196	241
3775205	Synpcc7942_2608	1098	564	512	672	320	363	503	581	267	1510	927	1412	107	296	850	438	328
3775206	Synpcc7942_2609	6951	4365	4097	3122	2271	2240	3360	1831	1173	6110	9062	4814	91	663	3815	1185	2059
3775207	Synpcc7942_0309	32398	15973	12886	15617	7786	6897	7869	6559	3580	14741	22470	14360	263	1391	8768	1946	4677
3775208	Synpcc7942_0399	3778	2291	1730	2464	1256	1150	1639	2083	785	3892	4415	4163	79	486	2694	919	1046
3775209	hemA	24956	15401	9452	12785	6800	6718	8293	8617	4151	18778	20205	15800	332	2394	9997	3561	4355
3775210	Synpcc7942_0590	2072	1571	1468	1791	604	768	1135	1064	569	3170	2355	2401	50	325	1358	618	708
3775211	Synpcc7942_0934	751	567	477	770	282	280	256	487	242	1547	820	1037	28	146	773	212	275
3775212	Synpcc7942_1189	2308	1290	929	1191	681	579	809	1071	272	2659	2806	1834	34	353	749	403	532
3775213	Synpcc7942_1190	5294	2605	1924	2604	1360	1367	2576	1951	1171	5459	6427	4718	78	612	3179	1077	1554
3775214	Synpcc7942_1386	5765	3550	2287	4462	1803	2065	2394	3318	1183	6276	5426	6000	90	791	2915	1027	1196
3775215	Synpcc7942_1417	1965	1326	1180	1349	651	705	1077	1118	442	2541	2431	2235	31	277	1385	433	697
3775216	Synpcc7942_1680	6641	3040	2640	3950	2012	1868	2606	2790	1265	6068	10112	6637	130	590	3841	900	1730
3775217	Synpcc7942_1854	1070	654	801	1448	319	322	339	392	213	1144	1133	923	18	84	554	107	166
3775218	Synpcc7942_1855	369	276	296	441	124	128	138	163	95	434	364	328	6	31	240	66	95
3775219	Synpcc7942_1856	321	286	169	325	117	120	97	162	69	325	301	311	14	34	184	65	93
3775220	Synpcc7942_1857	2104	1489	990	1253	789	705	734	759	383	1909	2259	1750	17	217	1545	472	775
3775221	Synpcc7942_1858	43681	22333	18345	25623	13539	11838	9838	9774	5371	25375	27775	23378	668	3381	15623	5626	6896
3775222	Synpcc7942_1859	10170	7728	6191	9691	2668	3604	4201	3634	1988	11135	9884	9214	92	708	4750	1149	1829
3775223	Synpcc7942_1860	15243	8731	5907	9247	4258	4356	5177	5591	2768	12928	13440	11239	124	1533	7446	2470	3551
3775224	Synpcc7942_1861	4710	2793	2020	2383	1682	1250	1787	1806	1037	4271	5761	3818	71	684	4321	1050	1581
3775225	Synpcc7942_1862	4849	2350	1960	3275	1325	1215	2042	2108	1189	5836	5053	4703	132	859	4148	1153	1447
3775226	Synpcc7942_1863	4818	2862	2341	3373	1677	1509	2178	2537	1160	6081	5245	5262	66	841	4405	1244	1996
3775227	Synpcc7942_1864	4932	2405	1665	2325	1504	1276	1804	2103	789	4117	4806	3810	65	648	2698	974	1206
3775228	ppnK	3927	3050	2377	2162	1226	1540	2436	1963	980	5224	5106	4557	78	498	2493	690	1472
3775229	Synpcc7942_1866	8222	3460	2540	3916	2559	1777	1928	3103	1560	6843	7449	6429	145	1175	4404	2051	1950
3775230	Synpcc7942_1867	188	141	101	123	86	66	86	143	45	207	196	203	8	45	161	75	76
3775231	Synpcc7942_1868	166	186	117	195	55	86	71	107	38	262	175	199	5	30	237	54	112
3775232	Synpcc7942_1869	13498	9973	5780	12309	3641	4393	6180	10321	3918	23524	14123	20992	298	2011	12778	2836	6445
3775233	Synpcc7942_1870	5885	6031	3111	8659	1808	2840	3520	7013	2272	14815	7756	13044	174	1285	9651	1850	4952
3775234	Synpcc7942_1871	1312	2345	866	1637	357	418	1050	738	356	2906	1886	2840	34	292	1033	294	948
3775235	Synpcc7942_1872	920	755	533	1049	183	216	345	236	205	901	846	675	17	47	296	75	114
3775236	Synpcc7942_1873	1741	1349	976	1467	516	621	676	706	334	2141	1758	1709	38	193	911	274	484
3775237	Synpcc7942_1874	1203	672	572	895	402	395	402	524	225	1128	1035	1009	23	128	507	229	211
3775238	Synpcc7942_1875	14140	9938	6647	11998	4651	5733	7080	10084	3534	21180	14861	19667	290	2345	9121	3272	4421
3775239	Synpcc7942_1876	3440	2044	1726	1871	1385	920	1369	1183	755	3419	4681	2835	74	489	3896	1048	1464
3775240	Synpcc7942_1877	4387	2838	2614	3364	1417	1377	2183	2458	1223	6422	4588	5132	69	666	3472	853	1525
3775241	Synpcc7942_1878	2544	1625	1417	1908	722	759	1262	1556	698	3804	2932	3071	52	371	1863	535	946
3775242	Synpcc7942_1879	6252	3974	2845	4417	1910	2231	2838	3260	1316	7548	6549	6267	82	707	3183	1075	1531
3775243	Synpcc7942_1880	287	268	278	301	160	114	164	135	104	380	414	309	26	56	383	119	127
3775244	Synpcc7942_1881	9185	3457	3342	3980	3180	1996	2492	2450	1534	5969	8336	4722	86	891	4545	1228	2012
3775245	psbU	24601	12523	10144	12775	8857	6554	5923	6297	3474	15093	18371	13062	451	2560	8164	3591	4862
3775246	Synpcc7942_1883	4897	3476	2094	2793	1687	1812	2197	2492	972	5664	5575	4925	67	655	2872	1002	1168
3775247	Synpcc7942_1884	3880	2059	1432	2048	1181	971	1321	1417	627	3347	3650	3035	52	433	2195	750	1036
3775248	Synpcc7942_1885	4065	1476	1239	1688	1324	886	1430	1394	800	3177	4423	2617	71	570	2248	893	684
3775249	Synpcc7942_1886	5948	3976	2800	3875	1754	2095	2818	2454	1315	6597	6701	5752	85	695	3783	1183	1876
3775250	Synpcc7942_1887	499	357	309	493	148	145	202	209	115	581	466	470	7	47	249	71	88
3775251	Synpcc7942_1888	1483	1004	780	1122	369	367	448	448	234	1395	1425	1108	16	142	813	209	314
3775252	Synpcc7942_1889	7657	5713	3160	5532	2030	2490	3550	4492	1931	13378	8634	11296	114	911	5817	1383	2802
3775253	Synpcc7942_1890	26819	11495	17664	12116	11617	9095	19451	8788	7114	27952	34735	21630	785	9400	16031	8672	14858
3775254	Synpcc7942_1891	9186	5862	6102	6751	3308	2529	4888	3254	2305	8647	12458	8559	181	1752	5382	2457	2270
3775255	Synpcc7942_1892	2108	1311	1587	1663	733	697	932	1031	495	2110	2308	1924	38	256	1362	393	529
3775256	Synpcc7942_1893	2311	1356	1214	1197	750	652	876	814	481	1962	2505	1827	27	225	1483	414	612
3775257	Synpcc7942_1894	4893	2096	1841	2000	1226	864	1562	1358	884	3498	4779	3080	57	440	2577	636	1085
3775258	Synpcc7942_1895	7424	6535	3982	6734	2251	2661	3039	6336	1530	11313	7427	10408	119	921	4823	1320	2366
3775259	argJ	5458	3557	2794	2435	1821	1708	3847	1982	1473	6578	7979	4862	76	747	4170	1089	2062
3775260	Synpcc7942_1897	1083	723	506	556	323	299	523	640	186	1286	987	1300	30	169	724	256	343
3775261	Synpcc7942_1898	42452	23842	15064	27035	11617	13599	18320	22997	8490	52260	39752	46935	654	4834	18519	7176	8503
3775262	Synpcc7942_1899	1208	808	651	769	393	349	485	509	274	1179	1523	1158	24	152	864	276	430
3775263	dcd	1810	1449	1148	1626	715	738	809	1027	488	2152	2273	2375	39	242	1175	457	523
3775264	Synpcc7942_1901	795	581	438	853	182	141	289	255	220	853	842	753	14	75	423	129	163
3775265	Synpcc7942_1902	1413	780	797	1284	366	301	593	506	385	1887	1545	1364	15	100	984	174	298
3775266	Synpcc7942_1903	2424	1592	1233	2551	484	555	843	794	616	2927	2473	2496	28	132	1247	229	384
3775267	Synpcc7942_1904	9456	6141	4732	8085	1987	1807	3177	2763	2352	9775	9267	8876	118	790	5730	1303	1986
3775268	Synpcc7942_1905	26731	14519	11818	18409	7504	6660	10628	9660	6383	28092	28672	22658	270	2841	15857	4423	5683
3775269	Synpcc7942_1906	8811	4632	4433	5160	2556	2088	2692	2419	1673	5644	8588	5306	104	860	3606	1388	1246
3775270	Synpcc7942_1907	54461	34996	22952	39117	16462	17623	19710	20986	9518	49509	52819	43108	708	5193	22052	8487	8847
3775271	Synpcc7942_1908	8913	3427	2431	2553	1735	1332	2077	2244	1017	5197	5837	4649	82	836	2908	1174	1552
3775272	Synpcc7942_1909	1563	662	668	734	461	337	617	623	385	1452	1647	1239	37	242	1154	371	526
3775273	Synpcc7942_1910	1976	1211	1268	1458	747	579	689	920	410	2023	1989	1442	27	249	1245	386	518
3775274	Synpcc7942_1911	46595	27298	21862	32705	13320	14168	18290	21595	9736	49607	45215	40688	609	4920	20249	6816	9125
3775275	Synpcc7942_1912	6115	5405	3126	5050	2352	2585	3040	4165	1872	8616	6842	8497	117	978	3874	1357	1909
3775276	Synpcc7942_1913	2569	1355	1284	1033	900	539	816	632	415	1392	2691	1559	53	277	1384	532	526
3775277	Synpcc7942_1914	13940	11780	8472	7810	3648	4580	5150	3899	1961	9148	12698	10898	237	924	4759	1411	3584
3775278	Synpcc7942_1915	5720	3989	3457	3793	2110	2193	2042	2257	1171	5178	5330	4561	132	714	2945	1344	1275
3775279	Synpcc7942_1916	4044	2266	1563	2098	1346	1172	1371	1632	779	4224	5043	3645	82	593	2889	994	1064
3775280	Synpcc7942_1917	3918	2269	1669	2320	1264	1188	2159	2296	922	4395	4518	4265	57	624	2621	833	1228
3775281	Synpcc7942_1918	1386	1388	962	1138	464	560	713	720	294	1792	1558	1448	33	249	1193	352	630
3775282	Synpcc7942_1919	4650	3266	2246	3556	1743	1681	2234	2765	1071	6287	5726	5634	77	720	3742	1109	1738
3775283	leuS	41687	17238	14361	21949	11637	9655	14792	14680	8937	38852	39071	31587	513	4362	17347	6377	6851
3775284	Synpcc7942_1921	684	1015	498	803	280	412	249	492	128	972	740	874	20	113	608	224	284
3775285	Synpcc7942_1922	49146	41933	22164	32902	13852	21439	19504	22973	9104	52628	48202	55948	725	4882	27000	8414	18756
[truncated: 725 more rows]

## Sheet: Sample Info
Sample	Strain	Time (h)	Replicate
1	7942	100	1
3	7942	100	2
5	7942	100	3
2	7942	240	1
4	7942	240	2
6	7942	240	3
7	SE01	100	1
9	SE01	100	2
11	SE01	100	3
8	SE01	240	1
10	SE01	240	2
12	SE01	240	3
14	SE02	100	1
16	SE02	100	2
13	SE02	240	1
15	SE02	240	2
17	SE02	240	3
